# Supplementary material for: The role of acetylation and deacetylation in cancer metabolism
Source: Clin Transl Med. 2025 Jan 7;15(1):e70145. doi: 10.1002/ctm2.70145 (PMC11706801; doi:10.1002/ctm2.70145)
Supplement: Supplementary file 1 — Supporting Information [file CTM2-15-e70145-s001.xls]

## Sheet: clinical trials
Supplementary Table 1: A list of clinical trials involving acetyltransferases and deacetylases in cancer therapy.
NCT Number	Study Title	Study Status	Brief Summary	Study Results	Conditions	Interventions	Primary Outcome Measures	Secondary Outcome Measures	Other Outcome Measures	Sponsor	Collaborators	Sex	Age	Phases	Enrollment	Funder Type	Study Type	Study Design	Other IDs	Start Date	Primary Completion Date	Completion Date	First Posted	Results First Posted	Last Update Posted	Locations	Study Documents
NCT03931681	A Study of OKI-179 in Patients With Solid Tumors	COMPLETED	This study is a Phase 1, single center, open-label study, assessing single agent dose escalation of OKI-179.	NO	Advanced Solid Tumors	DRUG: OKI-179	Determine the maximum tolerated dose (MTD) and recommended phase 2 dose (RP2D), Tolerability, 2 years|Determine the safety of the drug according to the National Cancer Institute Common Terminology Criteria for Adverse Events (NCI CTCAE), Version 5, * Incidence and severity of adverse events (AEs), graded according to the National Cancer Institute Common Terminology Criteria for Adverse Events (NC…	Maximum Concentration (Cmax) of OKI-179 and OKI-006 in Plasma, Plasma concentrations of OKI-179 and OKI-006 will be measured to determine the maximum observed concentration for each compound., 2 years|Area Under the Curve (AUC) for OKI-179 and OKI-006 in Plasma, Plasma concentrations of OKI-179 and OKI-006 will be measured to determine the AUC for each compound., 2 years|Area Under the Curve (AUC…		OnKure, Inc.	University of Colorado, Denver	ALL	ADULT, OLDER_ADULT	PHASE1	34	INDUSTRY	INTERVENTIONAL	Allocation: NA|Intervention Model: SINGLE_GROUP|Masking: NONE|Primary Purpose: TREATMENT	OKI-179-101	2019-05-08	2021-11-27	2021-11-27	2019-04-30		2021-12-06	University of Colorado Cancer Center, Aurora, Colorado, 80045, United States
NCT05340621	NAUTILUS: OKI-179 Plus Binimetinib in Patients With Advanced Solid Tumors in the RAS Pathway (Phase 1b) and NRAS-mutated Melanoma (Phase 2)	ACTIVE_NOT_RECRUITING	The NAUTILUS study is a Phase 1b/2, multi-center, open-label study in which patients with activating mutations in the RAS pathway (Phase 1b) and patients with NRAS-mutated Melanoma (Phase 2) will be treated with a combination of oral OKI-179 combined with the MEK inhibitor binimetinib.	NO	RAS Mutation|NRAS Gene Mutation|Melanoma	DRUG: OKI-179 + binimetinib	Phase 1b: Incidence and severity of dose-limiting toxicities (DLTs), Incidence and severity of DLTs will be measured in the DLT-evaluable population during Cycle 1., First 28 days of treatment|Phase 1b: Incidence and severity of adverse events (AEs), AEs will be graded according to the National Cancer Institute (NCI) Common Terminology Criteria for Adverse Events (CTCAE) version 5.0, Phase 1b stu…	Phase 1b: Peak plasma concentration (Cmax) of OKI-179 and OKI-006, PK parameters will be measured based on plasma concentration-time data of OKI-179 and OKI-006, First 28 days of treatment|Phase 1b: Area Under the Plasma Concentration vs. Time Curve (AUC) of OKI-179 and OKI-006, PK parameters will be measured based on plasma concentration-time data of OKI-179 and OKI-006, First 28 days of treatme…		OnKure, Inc.		ALL	ADULT, OLDER_ADULT	PHASE1|PHASE2	36	INDUSTRY	INTERVENTIONAL	Allocation: NA|Intervention Model: SEQUENTIAL|Masking: NONE|Primary Purpose: TREATMENT	OKI-179-230	2022-05-11	2026-03-04	2026-04-04	2022-04-22		2024-09-20	CTCA Phoenix, part of City of Hope, Phoenix, Arizona, 85027, United States|University of California, San Francisco, San Francisco, California, 94143, United States|University of Florida Health Cancer Center, Gainesville, Florida, 32610, United States|Emory University Winship Cancer Institute, Atlanta, Georgia, 30322, United States|CTCA Atlanta, part of City of Hope, Newnan, Georgia, 30265, United…
NCT00801151	Vorinostat in Combination With Vinorelbine in Patients With Advanced Cancer	TERMINATED	This is a multi-center, open-label non-randomized dose-escalation trial of vorinostat given in combination with vinorelbine. Cohorts will be treated with a fixed dose of vinorelbine (25mg/m虏/week continuously, representing the schedule that has been approved). Patients eligible will be enrolled into a standard 3+3 design with a starting dose of vorinostat at 200 mg po qd 7/21 (weekly schedule). T…	NO	Malignant Solid Tumour	DRUG: Zolinza (vorinostat), vinorelbine	To determine the maximum tolerated dose (MTD) of vorinostat administered in combination with standard doses of vinorelbine., at the end of the trial	To assess the pharmacokinetics of vorinostat and vinorelbine when administered in combination., at the end of the trial|To assess the safety and tolerability of this regimen in advanced solid tumors., at the end of the study|To make a preliminary assessment of the efficacy of the combination, in terms of response rate, response duration, time to response and time to progression., At the end of th…		Institut Claudius Regaud	Merck Sharp & Dohme LLC	ALL	ADULT, OLDER_ADULT	PHASE1	30	OTHER	INTERVENTIONAL	Allocation: NA|Intervention Model: SINGLE_GROUP|Masking: NONE|Primary Purpose: TREATMENT	07 GENE 05	2009-01-01	2009-10-01	2009-11-01	2008-12-03		2010-05-20	Centre Ren茅 GAUDUCHEAU, Nantes Saint Herblain, 44805, France|Institut Curie, Paris, 75005, France|Institut Claudius REGAUD, Toulouse, 31052, France
NCT00127127	A Study of Vorinostat in Patients With Solid Tumors (MK-0683-029)	COMPLETED	The primary purpose of this trial is to determine the maximum tolerated dose (MTD), or the maximum acceptable dose (MAD) and evaluate the dose limiting toxicity (DLT) of oral suberoylanilide hydroxamic acid in participants with solid tumors.	YES	Tumors	DRUG: vorinostat	Number of Participants Who Experienced One or More Adverse Events, An adverse event is any untoward medical occurrence in a clinical study participant, temporally associated with the use of study intervention, whether or not considered related to the study intervention., Up to approximately 4 years|Number of Participants Who Discontinued Study Treatment Due to an Adverse Event, An adverse event i…	Area Under the Plasma Concentration Time Curve From Hour 0 to Infinity (AUC0-inf) of Vorinostat After a Single Oral Dose in a Fasted State, AUC0-inf is the area under the plasma concentration versus time curve (AUC) from time zero (pre-dose) to extrapolated infinite time., Day 1: pre-dose and 0.25, 0.5, 1, 1.5, 2, 3, 4, 6, 8, 10, 12, 24 hours post-dose|AUC0-Inf of Vorinostat After a Single Oral D…		Merck Sharp & Dohme LLC		ALL	ADULT, OLDER_ADULT	PHASE1	18	INDUSTRY	INTERVENTIONAL	Allocation: NON_RANDOMIZED|Intervention Model: SEQUENTIAL|Masking: NONE|Primary Purpose: TREATMENT	0683-029|2005_040|MK-0683-029	2005-06-10	2009-08-21	2009-08-21	2005-08-05	2022-05-02	2022-09-13
NCT01608139	Study of Curcumin, Vorinostat, and Sorafenib	WITHDRAWN	The goal of this clinical research study is to learn the highest tolerable dose of the combination of curcumin, vorinostat, and sorafenib that can be given to patients with advanced solid cancer. The safety of this drug combination will also be studied.	NO	Advanced Cancers	DRUG: Curcumin|DRUG: Sorafenib|DRUG: Vorinostat	Maximum Tolerated Dose (MTD), Maximum tolerated dose (MTD) defined by dose limiting toxicities (DLTs) that occur in the first cycle. Hematological DLT defined as platelets less than 25,000/uL or bleeding associated with platelets less than 50,000/uL, ANC less than 500/uL for more than 7 days, neutropenic fever, hemoglobin less than 6.5 g/dL, or more than 14 days of delay in initiation of subseque…			M.D. Anderson Cancer Center	Sabinsa Corporation	ALL	ADULT, OLDER_ADULT	PHASE1	0	OTHER	INTERVENTIONAL	Allocation: NA|Intervention Model: SINGLE_GROUP|Masking: NONE|Primary Purpose: TREATMENT	2009-0574	2012-11-01	2022-11-01		2012-05-30		2012-10-19
NCT01023737	Hydroxychloroquine + Vorinostat in Advanced Solid Tumors	COMPLETED	This study is an open label non randomized study of hydroxychloroquine (HCQ) with histone deacetylase (HDAC) inhibitor Vorinostat in patients with advanced solid tumors to determine the maximum tolerated dose (MTD) and to evaluate the safety and antitumor activity of this drug combination.	NO	Malignant Solid Tumour	DRUG: Hydroxychloroquine|DRUG: Vorinostat	Maximum tolerated dose (MTD) of Hydroxychloroquine (HCQ) in combination with Vorinostat in patients with advanced solid tumors, 6+ months, MTD is assessed during the 1st cycle	To evaluate the safety and tolerability of HCQ in combination with Vorinostat in this patient population as determined by toxicity profile, incidence and rating according to NCI/CTC v3.0 criteria., 1 year|To evaluate the antitumor activity of HCQ in combination with Vorinostat as determined by response rate and progression free survival (exploratory), 1 year		The University of Texas Health Science Center at San Antonio	Merck Sharp & Dohme LLC	ALL	CHILD, ADULT, OLDER_ADULT	PHASE1	72	OTHER	INTERVENTIONAL	Allocation: NA|Intervention Model: SINGLE_GROUP|Masking: NONE|Primary Purpose: TREATMENT	IDD 08-52|08-462H	2009-11-01	2017-12-05	2023-01-08	2009-12-02		2023-02-13	Cancer Therapy & Research Center University of Texas Health Science Center San Antonio, San Antonio, Texas, 78229, United States
NCT02042989	MLN9708 and Vorinostat in Patients With Advanced p53 Mutant Malignancies	COMPLETED	The goal of this clinical research study is to find the highest tolerable dose of the combination of MLN9708 and vorinostat that can be given to patients with advanced solid tumors. The safety of these drugs will also be studied.	NO	Advanced Cancers	DRUG: MLN9708|DRUG: Vorinostat	Maximum Tolerated Doses (MTD) of MLN9708 and Vorinostat, Maximum tolerated dose is the highest dose level in which 6 patients have been treated with at most 1 experiencing dose limiting toxicity (DLT). Dose-limiting toxicity defined if the events occur within the first cycle (28 days)., After 2, 28 day cycles	Tumor Response, Tumor response defined as one or more of the following: (1) stable disease for more than or equal to 4 months, (2) decrease in measurable tumor (sentinel lesions) by more than or equal to 20% by RECIST criteria, (3) decrease in tumor markers by more than or equal to 25% (for example, a 鈮?25% decrease in CA125 for patients with ovarian cancer), or (4) a partial response according t…		M.D. Anderson Cancer Center	Millennium Pharmaceuticals, Inc.	ALL	ADULT, OLDER_ADULT	PHASE1	68	OTHER	INTERVENTIONAL	Allocation: NA|Intervention Model: SINGLE_GROUP|Masking: NONE|Primary Purpose: TREATMENT	2013-0511|NCI-2014-01091	2014-06-27	2020-01-22	2020-01-22	2014-01-23		2022-07-11	University of Texas MD Anderson Cancer Center, Houston, Texas, 77030, United States
NCT01266057	Sirolimus or Vorinostat and Hydroxychloroquine in Advanced Cancer	COMPLETED	The goal of this clinical research study is to find the highest tolerable dose of sirolimus or vorinostat that can be given in combination with hydroxychloroquine to patients with advanced cancer. The safety of these drug combinations will also be studied.	NO	Advanced Cancers	DRUG: Hydroxychloroquine|DRUG: Sirolimus|DRUG: Vorinostat	Maximum Tolerated Dose (MTD) of Sirolimus or Vorinostat in Combination with Hydroxychloroquine in Participants with Advanced Cancers, Maximum tolerated dose (MTD) defined defined as the dose level below the dose at which 2 of 6 patients experience drug-related dose limiting toxicity (DLT) in the first treatment cycle. Dose limiting toxicity (DLT) defined as: Any grade 3 or 4 non-hematologic toxic…	Antitumor Efficacy of Sirolimus or Vorinostat in Combination with Hydroxychloroquine in Participants with Advanced Cancers, Participants with lymphoma measured per the WHO criteria,68 and all others evaluated using RECIST 1.1 criteria.69., 6 weeks		M.D. Anderson Cancer Center		ALL	ADULT, OLDER_ADULT	PHASE1	143	OTHER	INTERVENTIONAL	Allocation: NON_RANDOMIZED|Intervention Model: SINGLE_GROUP|Masking: NONE|Primary Purpose: TREATMENT	2010-0588|NCI-2011-00303	2011-04-28	2021-02-11	2021-02-11	2010-12-24		2021-03-04	University of Texas MD Anderson Cancer Center, Houston, Texas, 77030, United States
NCT00373490	A Study of Oral Suberoylanilide Hydroxamic Acid (Vorinostat) in Patients With Solid Tumors (0683-048)	COMPLETED	This is a clinical study to evaluate the safety and pharmacokinetics of an overseas determined maximum tolerated dose (MTD) of MK-0683 (vorinostat) in a Japanese patient population with solid tumors.	YES	Tumors	DRUG: Vorinostat|DRUG: Vorinostat	Number of Participants With a Dose Limiting Toxicity (DLT), Dose Limiting Toxicity = Drug-related side effects that are serious enough to prevent an increase in dose or level of that treatment, 21 Days (first cycle)	Area Under the Curve (AUC(0-infinity)) at Day 1 (600 mg and 400 mg), Area Under Curve (AUC(0-infinity))=Area under the plasma concentration versus time curve (AUC) from time zero to extrapolated infinite time (o- 鈭?. It is obtained from AUC (0 - t) plus AUC (t - 鈭?. At 600 mg, t=12 hours and at 400 mg, t=24 hours., Day 1 (600 mg and 400 mg)|Area Under the Curve (AUC(0-infinity)) at Day 3 (600 mg)…		Merck Sharp & Dohme LLC		ALL	ADULT, OLDER_ADULT	PHASE1	16	INDUSTRY	INTERVENTIONAL	Allocation: NON_RANDOMIZED|Intervention Model: PARALLEL|Masking: NONE|Primary Purpose: TREATMENT	0683-048|MK0683-048|2006_030	2006-07-01	2007-10-01	2007-10-01	2006-09-08	2009-05-20	2015-08-27
NCT00976183	Paclitaxel, Carboplatin and Vorinostat for the Treatment of Advanced Stage Ovarian Carcinoma	TERMINATED	Since the mortality rates for patients with advanced ovarian carinoma are high, the most likely way to improve progression free and overall survival is with maximal "upfront" therapy (Morrow \& Curtin, 1998). Currently, no triplet regimen has demonstrated compelling superiority. Therefore, the combination of Paclitaxel, Carboplatin, and Vorinostat is intriguing because of their potential synergy,…	YES	Ovarian Neoplasms	DRUG: Vorinostat|DRUG: Vorinostat	Objective Response Rate, Clinical response was assessed by clinical, serologic, and radiographic means., 2 years or 24 months	Number of Participants With Progression Free Survival (PFS) up to 24 Months, Progression-free survival was defined as the length of time from the date of initial induction chemotherapy until clinical, radiological, or CA-125 progression, 2 years or 24 months		Gynecologic Oncology Associates	Merck Sharp & Dohme LLC	FEMALE	ADULT, OLDER_ADULT	PHASE1|PHASE2	18	OTHER	INTERVENTIONAL	Allocation: NA|Intervention Model: SINGLE_GROUP|Masking: NONE|Primary Purpose: TREATMENT	GOA-TCOV	2009-10-01	2012-06-01	2012-10-01	2009-09-14	2017-04-10	2017-04-10	Gynecologic Oncology Associates, Newport Beach, California, 92663, United States
NCT01281176	High-Dose or Low-Dose Vorinostat in Combination With Carboplatin or Paclitaxel in Treating Patients With Advanced Solid Tumors	ACTIVE_NOT_RECRUITING	This randomized pilot clinical trial studies high-dose or low-dose vorinostat in combination with carboplatin or paclitaxel in treating patients with advanced solid tumors. Vorinostat may stop the growth of tumor cells by blocking some of the enzymes needed for cell growth. Drugs used in chemotherapy, such as carboplatin and paclitaxel, work in different ways to stop the growth of tumor cells, ei…	NO	Adult Solid Neoplasm	DRUG: Carboplatin|OTHER: Laboratory Biomarker Analysis|DRUG: Paclitaxel|OTHER: Pharmacological Study|DRUG: Vorinostat	Peak concentrations (Cmax) of vorinostat at 400, 1200, and 1600 mg, 0 (pre-treatment), 60, 120, 180, 240, 360 and 480 minutes and 24 hours after vorinostat administration on days 3 and 10 of course 0 and on day 3 of course 1	Adverse events of two different escalated intermittent dosing schedules of vorinostat combined with carboplatin as assessed by the National Cancer Institute Common Terminology Criteria for Adverse Events version 4.0, The percentage of patients with any grade and with grade 3 or higher toxicity will be reported along with 95% confidence intervals., Up to 4 weeks|Pharmacodynamic markers of vorinost…		National Cancer Institute (NCI)		ALL	ADULT, OLDER_ADULT	PHASE1	20	NIH	INTERVENTIONAL	Allocation: RANDOMIZED|Intervention Model: PARALLEL|Masking: NONE|Primary Purpose: TREATMENT	NCI-2011-02575|NCI-2011-02575|CDR0000693736|UCCRC-10-652-B|10-652-B|8844|P30CA014599|U01CA069852	2011-02-09	2014-04-30	2025-04-22	2011-01-21		2024-10-22	University of Chicago Comprehensive Cancer Center, Chicago, Illinois, 60637, United States
NCT04308330	Vorinostat in Combination With Chemotherapy in Relapsed/Refractory Solid Tumors and CNS Malignancies	RECRUITING	Investigators are testing new experimental drug combinations such as the combination of vorinostat, vincristine, irinotecan, and temozolomide in the hopes of finding a drug that may be effective against tumors that have come back or that have not responded to standard therapy. The goals of this study are: * To find the highest safe dose of vorinostat that can be given together with vincristine, i…	NO	Ewing Sarcoma|Rhabdomyosarcoma|Wilms Tumor|Neuroblastoma|Hepatoblastoma|Germ Cell Tumor	DRUG: Vorinostat	To determine a maximally tolerated (or optimal) dose of vorinostat, A minimum of 3 evaluable patients will be entered at each dose level. If no significant dose limiting toxicity is discovered, a maximum of 3 dose levels will be evaluated. The minimum patient enrollment will be 3 patients. Many of the patients enrolled on this trial are expected to be heavily pretreated. All patients will be give…	Overall response rate (ORR) after therapy, To determine the overall response rate (ORR) of vorinostat in combination with VIT in children, adolescents, and young adults with relapsed or refractory solid tumors. The overall (CR+PR) and best response rates with the 95% confidence intervals will be estimated based on the exact binomial distribution., 1 year		New York Medical College		ALL	CHILD, ADULT	PHASE1	30	OTHER	INTERVENTIONAL	Allocation: NA|Intervention Model: SINGLE_GROUP|Masking: NONE|Primary Purpose: TREATMENT	12011	2017-03-17	2023-12-31	2024-12-31	2020-03-16		2023-10-26	New York Medical College, Valhalla, New York, 10595, United States
NCT01422499	Vorinostat in Children	COMPLETED	The aim of this study is to define a dose recommendation of vorinostat in pediatric oncology, to determine pharmacokinetics of vorinostat in children, determine response rates, safety and feasibility.	NO	Children With Relapsed Solid Tumor, Lymphoma or Leukemia	DRUG: zolinza/vorinostat	To determine a safe dose recommended (SDR) for the routine application of oral vorinostat (involving dose escalation) in children and adolescents (3-18 years) with relapsed/refractory solid tumor, lymphoma or leukemia., A SDR is defined as the highest dose with no 鈮?grade 3 toxicity according to CTC criteria (Dose Limiting Toxicity) in no more than 1/50 patient in this study. Dose Limiting Toxici…	pharmacokinetics, Quantification of vorinostat concentration by mass spectrometry and enzymatically (AUC, Cmax, Cmin, tmax, Clearance, and t1/2). The pharmacokinetic study will investigate the correlation between dose administered, plasma concentration, CSF concentrations, intracellular inhibition of HDAC activity and glucuronosyltransferase polymorphisms as well as observed treatment responses a…		National Center for Tumor Diseases, Heidelberg	University Hospital Heidelberg|Merck Sharp & Dohme LLC	ALL	CHILD, ADULT	PHASE1|PHASE2	50	OTHER	INTERVENTIONAL	Allocation: NA|Intervention Model: SINGLE_GROUP|Masking: NONE|Primary Purpose: TREATMENT	NCT-2007-11-02-1004	2012-03-01	2017-03-24	2017-03-24	2011-08-24		2018-04-11	Clinic for Pediatric Oncology, Hematology, Immunology and Clinical Cooperation Unit Pediatric Oncology, Heidelberg, BW, 69198, Germany|Childrens's Hospital, Pediatric Oncology and Hematology, Augsburg, 86156, Germany|Prof. Hess Childrens's Hospital, Pediatric Oncology and Hematology, Bremen, 28205, Germany|University Childrens's Hospital, Pediatric Oncology and Hematology, Essen, 45122, Germany|U…
NCT01983969	Aza-SAHA-GBM With AutoSCT for Refractory Lymphoma	COMPLETED	The goal of this clinical research study is to find the highest tolerable dose of azacitidine that can be given with vorinostat, gemcitabine, busulfan, and melphalan, with a stem cell transplant, and with or without rituximab. Researchers also want to learn about the safety and level of effectiveness of this combination.	YES	Advanced Cancers|Lymphoma	DRUG: Azacitidine|DRUG: Vorinostat|DRUG: Gemcitabine|DRUG: Busulfan|DRUG: Melphalan|DRUG: Dexamethasone|OTHER: Caphosol|DRUG: Glutamine|DRUG: Pyridoxine|DRUG: Rituximab	Frequency of DLT, Maximum tolerated dose (MTD) of azacitidine based on DLT was defined as any Grade 4 nonhematologic and noninfectious toxicity or any grade 3 mucositis or skin toxicity lasting \> 3 days at peak severity. For dose finding, the continunal reassessment method was used with a target DLT probability per cohort of 25%. Azacitidine doses were chosen adaptively for sucessive cohorts wit…			M.D. Anderson Cancer Center		ALL	CHILD, ADULT, OLDER_ADULT	PHASE1|PHASE2	61	OTHER	INTERVENTIONAL	Allocation: |Intervention Model: SEQUENTIAL|Masking: NONE|Primary Purpose: TREATMENT	2013-0186|NCI-2014-01025	2013-11-07	2017-11-22	2017-11-22	2013-11-14	2020-01-27	2020-01-27	University of Texas MD Anderson Cancer Center, Houston, Texas, 77030, United States	Study Protocol and Statistical Analysis Plan, https://cdn.clinicaltrials.gov/large-docs/69/NCT01983969/Prot_SAP_000.pdf
NCT02836548	HDAC Inhibitor Vorinostat in Resistant BRAF V600 Mutated Advanced Melanoma	UNKNOWN	This is a mono-center open-label proof-of-concept pharmacologic study to explore the efficacy and safety of vorinostat in advanced BRAF mutated melanoma, which became resistant for BRAF-inhibitors or the combination of BRAF- and MEK-inhibitors.	NO	Melanoma|Skin Neoplasms	DRUG: Vorinostat	Anti-tumor response rate in at least 30% of the treated patients., Overall response rate measured by RECIST v 1.1., CT scan every 6 weeks up to 24 months and monthly phone call until start of subsequent anticancer therapy or until all patients have been followed up for at least 24 months or have been lost to follow up, whichever occurs first.	Tolerability (incidence and severity of adverse events per CTCAE v4.03), Incidence and severity of adverse events per CTCAE v4.03, Up to 28 days after last drug intake|progression free survival (PFS) per RECIST v1.1, PFS measured by RECIST v 1.1., CT scan every 6 weeks up to 24 months and monthly phone call until start of subsequent anticancer therapy or until all patients have been followed up f…		The Netherlands Cancer Institute		ALL	CHILD, ADULT, OLDER_ADULT	PHASE1|PHASE2	22	OTHER	INTERVENTIONAL	Allocation: NA|Intervention Model: SINGLE_GROUP|Masking: NONE|Primary Purpose: TREATMENT	N16VOM	2016-06-01	2019-06-01	2019-10-01	2016-07-19		2018-10-17	Netherlands Cancer Institute - Antoni van Leeuwenhoek Hospital, Amsterdam, 1066 CX, Netherlands
NCT03509207	Vorinostat (SAHA) in Uterine Sarcoma	TERMINATED	Uterine sarcomas are rare tumors with a poor prognosis. The main purpose of this phase II proof-of-principle- pilot study is to test the efficacy of the hydroxamic acid-based Histone deacetylase inhibitor (HDACI) Vorinostat (SAHA) as monotherapy in patients with HDAC-positive, progressive, metastatic uterine sarcomas and mixed epithelial and mesenchymal tumors after prior anti-proliferative thera…	YES	Leiomyosarcoma|Endometrial Stromal Tumors|Carcinosarcomas Uterine	DRUG: Vorinostat Oral Capsule	Progression-free Survival (PFS), Change from Baseline Tumor Size to last available observation with respect to progress as defined by RECIST 1.1 (CT-Scan every 12 weeks up to 9 months), 9 months	Incidence of Treatment-Emergent Adverse Events (Safety and Tolerability), This endpoint is evaluated by the amount of clinical adverse experiences., 9 months		Medical University of Graz		FEMALE	ADULT, OLDER_ADULT	PHASE2	3	OTHER	INTERVENTIONAL	Allocation: NA|Intervention Model: SINGLE_GROUP|Masking: NONE|Primary Purpose: TREATMENT	SAHA	2017-12-14	2019-02-04	2019-02-04	2018-04-26	2020-07-27	2020-08-04	Medical University of Graz, Clinic of Obstetrics and Gynecology, Graz, 8036, Austria	Study Protocol, https://cdn.clinicaltrials.gov/large-docs/07/NCT03509207/Prot_000.pdf
NCT00635791	Phase I Study of Vorinostat and Sorafenib in Advanced Cancer	COMPLETED	This phase I trial studies the side effects and best dose of giving vorinostat and sorafenib tosylate together in treating patients with kidney or non-small cell lung cancer. Vorinostat may stop the growth of tumor cells by blocking some of the enzymes needed for cell growth. Sorafenib tosylate may stop the growth of solid tumors by blocking blood flow to the tumor. Giving vorinostat together wit…	NO	Malignant Solid Tumour|Renal Cell Carcinoma|Non Small Cell Lung Carcinoma	DRUG: Sorafenib|DRUG: Vorinostat	Maximum tolerated dose (MTD), The primary objective of this study is to determine the MTD for vorinostat in combination with the recommended dose of sorafenib 400 mg when given daily in a 21-day cycle and thereby establish a recommended Phase 2 dose of the combinations when administered daily in patients with advanced solid tumors, Up to 21 days			University of Colorado, Denver	Merck Sharp & Dohme LLC|Bayer	ALL	ADULT, OLDER_ADULT	PHASE1	36	OTHER	INTERVENTIONAL	Allocation: NA|Intervention Model: SINGLE_GROUP|Masking: NONE|Primary Purpose: TREATMENT	07-0537.cc|NCI-2013-00413	2008-03-01	2011-10-01	2012-03-01	2008-03-14		2013-06-20	University of Colorado Cancer Center, Aurora, Colorado, 80045, United States
NCT01118975	GCC 0845:Vorinostat and Lapatinib in Advanced Solid Tumors and Advanced Breast Cancer to Evaluate Response and Biomarkers	TERMINATED	This research is being done to find out how safe and how well the combination of lapatinib and vorinostat works against advanced cancers.	YES	Breast Cancer|Neoplasm Metastasis	DRUG: Vorinostat|DRUG: Lapatinib	Dose Limiting Toxicities, Safety and tolerability were assessed. Adverse events and dose limiting toxicities were recorded during an escalting dose pilot phase., 6 weeks|Clinical Benefit Rate, The Clinical Benefit Rate is the number of patients with either Complete Response (CR), Partial Response (PR), or Stable Disease (SD) for 鈮?6 months, Radiological evaluations are performed every 12 weeks to…			University of Maryland, Baltimore	University of Maryland Greenebaum Cancer Center	ALL	ADULT, OLDER_ADULT	PHASE1|PHASE2	12	OTHER	INTERVENTIONAL	Allocation: NON_RANDOMIZED|Intervention Model: SINGLE_GROUP|Masking: NONE|Primary Purpose: TREATMENT	HP-00040048	2010-03-01	2012-10-01	2012-10-01	2010-05-07	2014-04-24	2019-11-13	University of Maryland Greenebaum Cancer Center, Baltimore, Maryland, 21201, United States
NCT00735826	A Clinical Trial to Validate Molecular Targets of Vorinostat in Patients With Aerodigestive Tract Cancer	COMPLETED	The primary aim is to study the effects of vorinostat on cyclin E, cyclin D1 and Ki-67 expression in aerodigestive tract tumors (lung, esophagus, and head and neck). Secondary aims are: To evaluate the concentration of vorinostat in tumor tissue and to correlate tumor tissue distribution with the plasma level in these patients; to perform exploratory analyses of the effects of vorinostat on the i…	YES	Aerodigestive Tract Cancer|Lung Cancer|Esophageal Cancer|Head and Neck Cancer	DRUG: Vorinostat	Changes in Tumor Markers on Tumors of the Lung, Esophagus, or Head and Neck, After 7 Days of Treatment With Vorinostat, Immunohistochemical score, defined as: 0, no tumor cells staining positive; 1+, 0% to 50% of tumor cells staining positive; 2+, 50% to 75% of tumor cells staining positive; and 3+, 75% to 100% of tumor cells staining positive. The change in the score before and after treatment i…	Concentration of Vorinostat in Tumor Tissue, Concentration of vorinostat in tumor tissue will be measured after 7 days of use of Vorinostat., Day 7 from Baseline|Effects of Vorinostat Treatment on Induction of Apoptosis or Necrosis in Treated vs. Untreated Tumors, vorinostat's effects on induction of apoptosis or necrosis in treated vs untreated tumors and on p21, p27, EGFR, and phospho-EGFR expr…		Dartmouth-Hitchcock Medical Center	Merck Sharp & Dohme LLC	ALL	ADULT, OLDER_ADULT	NA	10	OTHER	INTERVENTIONAL	Allocation: NA|Intervention Model: SINGLE_GROUP|Masking: NONE|Primary Purpose: BASIC_SCIENCE	D-0828	2009-03-01	2012-07-01	2012-07-01	2008-08-15	2018-10-12	2018-10-12	Dartmouth-Hitchcock Medical Center, Lebanon, New Hampshire, 03756, United States
NCT01294670	Clinical Study of Vorinostat in Combination With Etoposide in Pediatric Patients < 21 Years at Diagnosis With Refractory Solid Tumors	COMPLETED	The purpose of this study is to find out how safe and effective treatment with a new combination of drugs, vorinostat and etoposide, is in treating cancer. The medication etoposide is a standard medication used in the treatment of cancer in children. Vorinostat is an experimental drug which targets a protein(s) that control the way cancer cells grow and divide. Vorinostat is approved by the FDA i…	YES	Solid Tumors|Relapsed/Refractory Sarcomas	DRUG: Vorinostat and Etoposide	To Establish the Dose Limiting Toxicity (DLT), of the novel combination vorinostat and etoposide in pediatric patients with refractory solid tumors including tumors of the central nervous system. The Toxicity will be evaluated according to NCI CTCAE Version 4.0., Patients will be assessed in 3-week cycles.|To Establish the Maximum Tolerated Dose (MTD), of the novel combination vorinostat and etop…	To Evaluate the Efficacy (CR (Complete Response) + PR (Partial Response) Rate), of the novel combination vorinostat and etoposide in pediatric patients enrolled in the phase I component of the study. Evaluation for response will be determined by Revised RECIST guideline., 1 year|To Evaluate the Biologic Effects Using Histone Acetylation, Gene Expression Profiling, and Histone Phosphorylation Prof…		Memorial Sloan Kettering Cancer Center	Merck Sharp & Dohme LLC|Phoenix Children's Hospital|Milton S. Hershey Medical Center|Johns Hopkins University|Sidney Kimmel Comprehensive Cancer Center at Johns Hopkins|Children's Hospital Colorado|University of Florida|Alberta Children's Hospital|M.D. Anderson Cancer Center|Dana-Farber Cancer Institute|Children's Mercy Hospital & Clinics|Johns Hopkins All Children's Hospital|Arnold Palmer Hospit…	ALL	CHILD, ADULT	PHASE1|PHASE2	27	OTHER	INTERVENTIONAL	Allocation: NA|Intervention Model: SINGLE_GROUP|Masking: NONE|Primary Purpose: TREATMENT	10-096	2011-02-09	2020-12-08	2020-12-08	2011-02-11	2021-11-18	2021-11-18	Phoenix Children'S Hospital, Phoenix, Arizona, 85016, United States|Children's Hospital Colorado, Aurora, Colorado, 80045, United States|Arnold Palmer Hospital for Children/MD Anderson Cancer Center Orlando, Orlando, Florida, 32806, United States|All Children's Hospital, Saint Petersburg, Florida, 33701, United States|John Hopkins Medical Center, Baltimore, Maryland, 21287, United States|Dana Far…	Study Protocol and Statistical Analysis Plan, https://cdn.clinicaltrials.gov/large-docs/70/NCT01294670/Prot_SAP_000.pdf
NCT00907738	A Continuation Clinical Trial of Oral Vorinostat (MK-0683) in Advanced Cancers (MK-0683-007)	COMPLETED	This study will evaluate the safety and tolerability of continuing vorinostat (MK-0683) dosing in cancer patients previously enrolled in one of five base studies (MK-0683-001, MK-0683-006, MK-0683-008, MK-0683-012, or MK-0683-013) who have shown benefit from receiving this drug.	YES	Advanced Cancer	DRUG: vorinostat	Percent of Participants With a Serious Drug-related Adverse Event (AE), A serious adverse event (SAE) was any AE occurring at any dose that resulted in death, was life-threatening, resulted in a persistent or significant disability/incapacity, resulted in or prolonged an existing inpatient hospitalization, was a congenital anomaly/birth defect, was a cancer, or was an overdose. A drug-related SAE…			Merck Sharp & Dohme LLC		ALL	ADULT, OLDER_ADULT	PHASE2	27	INDUSTRY	INTERVENTIONAL	Allocation: NON_RANDOMIZED|Intervention Model: SINGLE_GROUP|Masking: NONE|Primary Purpose: TREATMENT	0683-007|2009_595	2005-08-01	2010-06-01	2010-06-01	2009-05-25	2011-07-14	2015-05-21
NCT00106626	Suberoylanilide Hydroxamic Acid in Advanced Solid Tumors	COMPLETED	The purpose of this investigational study is to determine the safety and tolerability of oral suberoylanilide hydroxamic acid when administered in combination with standard doses of pemetrexed and cisplatin for the treatment of advanced solid tumors.	YES	Advanced Cancer	DRUG: vorinostat (Suberoylanilide Hydroxamic Acid [SAHA]) in combination with Pemetrexed and Cisplatin	Maximum Tolerated Dose (MTD) Status as Determined by Number of Participants With Dose Limiting Toxicity (DLT) at Each Dose Level, MTD was determined by the occurrence of DLTs during the first treatment cycle. DLT describes side effects of a drug or other treatment that are serious enough to prevent an increase in dose or level of that treatment. The dose level is equal to the MTD if \< 2 patients…	Safety and Tolerability as Measured by the Number of Participants With Disease Progression, Number of participants with disease progression (protocol-mandated reason for discontinuation). Disease progression was determined by the principle investigator., Any time during 8 cycle treatment period through 30 days after.		Merck Sharp & Dohme LLC		ALL	ADULT, OLDER_ADULT	PHASE1	52	INDUSTRY	INTERVENTIONAL	Allocation: NON_RANDOMIZED|Intervention Model: SINGLE_GROUP|Masking: NONE|Primary Purpose: TREATMENT	2005_006|MK0683-012	2005-08-01	2007-12-01	2007-12-01	2005-03-29	2009-04-22	2009-04-22
NCT03050450	Study of Lenalidomide With Vorinostat in Pediatric Patients With High Grade or Progressive CNS Tumors	TERMINATED	Independently, both lenalidomide and vorinostat have shown promising activity in pediatric central nervous system (CNS) tumors. These are both agents that are not typically part of first-line studies, although both agents are of serious interest and are currently in clinical trials for further investigation. This study is to evaluate the combination of lenalidomide and vorinostat in high grade or…	YES	Central Nervous System Tumors	DRUG: 25 mg/m2 Lenalidomide (Revlimid庐) and 180 mg/m2 Vorinostat (Zolinza庐)|DRUG: 50 mg/m2 Lenalidomide (Revlimid庐) and 180 mg/m2 Vorinostat (Zolinza庐)|DRUG: 100 mg/m2 Lenalidomide (Revlimid庐) and 180 mg/m2 Vorinostat (Zolinza庐)|DRUG: 150 mg/m2 Lenalidomide (Revlimid庐) and 180 mg/m2 Vorinostat (Zolinza庐)|DRUG: 150 mg/m2 Lenalidomide (Revlimid庐) and 230 mg/m2 Vorinostat (Zolinza庐)	Total Number of Adverse Events, Collect and grade all of the adverse events to evaluate for safety. This data was collected for the first 2 cycles for each participant., Two 28 day cycles	Best Response of Children With Recurrent or Refractory Central Nervous System Tumors, Best response by MRIs per definitions in the protocol (complete response, partial response, stable disease, progressive disease). MRI's were obtained every 2 cycles and the best response was reported., Every 2 cycles up to 24 cycles|2 Year Event Free Survival With Children Treated With This Regimen., 2 year actu…		Johns Hopkins All Children's Hospital		ALL	CHILD, ADULT	PHASE1	8	OTHER	INTERVENTIONAL	Allocation: NON_RANDOMIZED|Intervention Model: PARALLEL|Masking: NONE|Primary Purpose: TREATMENT	ACH-CNS-005	2016-08-10	2018-12-19	2018-12-19	2017-02-13	2021-04-05	2021-04-05	Johns Hopkins All Childen's Hospital, Saint Petersburg, Florida, 33701, United States	Statistical Analysis Plan, https://cdn.clinicaltrials.gov/large-docs/50/NCT03050450/SAP_000.pdf|Study Protocol and Informed Consent Form, https://cdn.clinicaltrials.gov/large-docs/50/NCT03050450/Prot_ICF_001.pdf
NCT03742245	Olaparib in Combination with Vorinostat in Patients with Relapsed/Refractory And/or Metastatic Breast Cancer	RECRUITING	The purpose of this study is to test the safety and preliminary efficacy of olaparib and vorinostat when used together in participants with relapsed/refractory and or metastatic breast cancer.	NO	Breast Cancer Metastatic|Breast Cancer	DRUG: Olaparib|DRUG: Vorinostat	MTD, Determine the MTD of the olaparib and vorinostat combination, 16 weeks	Dose-limiting toxicities (DLTs) and other adverse events, Determine the DLTs and other adverse events associated with the olaparib and vorinostat combination, as assessed by the National Cancer Institute Common Terminology Criteria for Adverse Events (CTCAE) v4.03, 16 weeks|Recommended Phase 2 dose (RP2D), Determine the RP2D of the olaparib and vorinostat combination, 16 weeks|Antitumor activity,…		The Methodist Hospital Research Institute	AstraZeneca	ALL	ADULT, OLDER_ADULT	PHASE1	28	OTHER	INTERVENTIONAL	Allocation: NA|Intervention Model: SINGLE_GROUP|Masking: NONE|Primary Purpose: TREATMENT	Pro00020138	2019-06-11	2025-09-01	2026-03-01	2018-11-15		2024-11-22	Houston Methodist Cancer Center, Houston, Texas, 77030, United States
NCT00697476	Study of Oral Vorinostat in Combination With Topotecan in Patients With Chemosensitive Recurrent SCLC	TERMINATED	The purpose of this study is to evaluate the maximum tolerated dose, the activity and the safety profile of the combination of vorinostat and topotecan in patients with recurrent small cell lung cancer	NO	Small Cell Lung Cancer	DRUG: topotecan, vorinostat	Maximum tolerated dose of the combination as the recommended dose for phase II trial [Phase I]; objective response rate of the combination [Phase II]; toxicity and safety profile of the combination [Phase II], Limiting tolerated dose (Phase I); efficacy/toxicity after the inclusion of the last patient (Phase II)	To assess the antitumor activity of the combination in terms of time to progression (TTP) and overall survival (OS) [Phase II], After the follow up period		Armando Santoro, MD		ALL	ADULT, OLDER_ADULT	PHASE1|PHASE2	2	OTHER	INTERVENTIONAL	Allocation: NA|Intervention Model: SINGLE_GROUP|Masking: NONE|Primary Purpose: TREATMENT	ONC-2007-002|2008-002125-37	2009-01-01	2009-09-01	2010-01-01	2008-06-13		2013-05-29	Istituto Clinico Humanitas, Rozzano, Milan, 20089, Italy
NCT01339871	Study of Pazopanib and Vorinostat in Patients With Advanced Malignancies	COMPLETED	The goal of this clinical research study is to find the highest tolerable dose of the combination of pazopanib and vorinostat that can be given to patients with advanced cancer. The safety of the drug combination will also be studied.	NO	Advanced Cancer	DRUG: Pazopanib|DRUG: Vorinostat	Maximum tolerated dose (MTD) of Pazopanib and Vorinostat, Maximum tolerated dose defined by dose limiting toxicities (DLTs) that occur in the first 28 days. . Non-hematological toxicities are graded by using NCI CTCAE v4.0 toxicity criteria and DLT defined as treatment-related grade 3 or greater non-hematological toxicity other than nausea, vomiting, fatigue, or hypertension, drug-related grade 3…			M.D. Anderson Cancer Center		ALL	ADULT, OLDER_ADULT	PHASE1	152	OTHER	INTERVENTIONAL	Allocation: NA|Intervention Model: SINGLE_GROUP|Masking: NONE|Primary Purpose: TREATMENT	2011-0051|NCI-2011-00771	2011-04-20	2017-06-07	2017-06-07	2011-04-21		2017-06-16	University of Texas MD Anderson Cancer Center, Houston, Texas, 77030, United States
NCT00831493	Vorinostat Plus Radiation Therapy in Pancreatic Cancer	TERMINATED	Primary Endpoint: To determine the maximum tolerated dose (MTD) of vorinostat + radiation therapy (RT) in patients with locally advanced pancreatic cancer (LAPC). Secondary Endpoints: 1. To assess the efficacy of vorinostat + RT in patients with LAPC as estimated by median overall survival. 2. To determine the radiological response as assessed by regular computer tomography (CT) and/or dynamic co…	YES	Pancreatic Cancer	RADIATION: Chemoradiation (Radiation Therapy)|DRUG: Vorinostat	Maximum Tolerated Dose (MTD) of Vorinostat + Chemoradiation, MTD is maximum dose at which 6 patients are treated and there is at most 1 patient with dose limiting toxicities (DLT). Toxicities graded according to the Common Terminology Criteria for Adverse events (CTCAE)., Toxicity assessment at 6 weeks following chemoradiation (6 weeks)			M.D. Anderson Cancer Center	Merck Sharp & Dohme LLC	ALL	ADULT, OLDER_ADULT	PHASE1|PHASE2	3	OTHER	INTERVENTIONAL	Allocation: NA|Intervention Model: SINGLE_GROUP|Masking: NONE|Primary Purpose: TREATMENT	2008-0780	2009-05-01	2010-10-01	2010-10-01	2009-01-29	2012-02-24	2012-02-28	UT MD Anderson Cancer Center, Houston, Texas, 77030, United States
NCT00772798	A Phase I/II Study of Paclitaxel Plus Carboplatin Plus Vorinostat in Recurrent Ovarian Cancer	UNKNOWN	TITLE:A Phase II non-comparative study of paclitaxel plus carboplatin in combination with Vorinostat in patients with advanced, recurrent epithelial ovarian cancer. INDICATION:Second-line treatment of patients with recurrent platinum-sensitive epithelial ovarian cancer. RATIONALE:Recurrent epithelial ovarian cancer is today an incurable disease. The current standard of care consists of systemic c…	NO	Ovarian Cancer	DRUG: Paclitaxel, Carboplatin and Vorinostat	Primary: To assess the objective response rate, safety, tolerability, and adverse experience profile of vorinostat administered in combination with paclitaxel plus carboplatin in patients with platin sensitive recurrent epithelial ovarian cancer., Until disease progression	To determine the progression-free survival (PFS) of patients with advanced, recurrent epithelial ovarian cancer, cancer of the Fallopian tube or primary peritoneal adenocarcinoma treated with paclitaxel plus carboplatin and vorinostat., Until progression of disease		Herlev Hospital	Odense University Hospital	FEMALE	ADULT, OLDER_ADULT	PHASE2	70	OTHER	INTERVENTIONAL	Allocation: NON_RANDOMIZED|Intervention Model: SINGLE_GROUP|Masking: NONE|Primary Purpose: TREATMENT	S9X	2007-06-01	2009-06-01	2009-06-01	2008-10-15		2008-10-15	Department of Oncology R, Odense, DK-5000 C, Denmark
NCT00416130	Clinical Trial of SAHA in Patients With Breast Cancer	UNKNOWN	Purpose: * evaluate the safety of Vorinostat. * evaluate the effectiveness of Vorinostat in treating breast cancer * evaluate how the study subject's body reacts to Vorinostat, how these reactions relate to the subject's genes, and whether protein changes in the subject blood may be used to predict how the subject's cancer will respond to Vorinostat We hypothesize that Vorinostat, as a novel clas…	NO	Breast Cancer	DRUG: Vorinostat	Clinical laboratory tests, Laboratory tests will include the following: full blood count, albumin, alkaline phosphatase, total bilirubin, BUN, calcium, chloride, creatinine, glucose, LDH, potassium, total protein, AST, ALT, sodium and uric acid, Screening (Visit 1) and weekly during Cycle 1|Vital signs, Vital signs will include pulse, blood pressure, temperature, and respiration rate. Any treatme…	Vorinostat concentration in serum samples, Vorinostat and its two metabolites SAHA-glucuronide and n-phenyl succinamic acid in human serum samples will be isolated by high throughput liquid chromatograph (HTLC) on-line extraction system.AUC, terminal elimination rate constant,total serum clearance (CL), volume of distribution (Vz) and bioavailability after oral administration will be calculated, …		National University Hospital, Singapore	Merck Sharp & Dohme LLC	FEMALE	ADULT, OLDER_ADULT	PHASE1|PHASE2	49	OTHER	INTERVENTIONAL	Allocation: NA|Intervention Model: SINGLE_GROUP|Masking: NONE|Primary Purpose: TREATMENT	BR05/24/06|DSRB Reference Code: B/06/275|HSA No: CTC0600314	2007-01-01	2015-01-01	2015-01-01	2006-12-27		2013-12-10	National University Hospital, Singapore, 149547, Singapore|National Cancer Centre, Singapore, 169610, Singapore
NCT00910000	Vorinostat, Carboplatin and Gemcitabine in Women With Recurrent, Platinum-Sensitive Ovarian Cancer	TERMINATED	This trial is a Phase Ib/II study of carboplatin/gemcitabine/vorinostat for the treatment of platinum sensitive recurrent ovarian cancer. The carboplatin and gemcitabine combination is an FDA approved regimen for platinum-sensitive recurrent ovarian cancer. Vorinostat is a type of drug called a histone deacetylase inhibitor (HDAC inhibitor). HDAC inhibitors interact with chromosomes in the cancer…	YES	Ovarian Cancer|Fallopian Tube Cancer|Peritoneal Cancer	DRUG: Vorinostat|DRUG: Carboplatin|DRUG: Gemcitabine	Vorinostat Maximum Tolerated Dose (MTD) [Phase Ib], The Vorinostat MTD is determined by the number of patients who experience a dose limiting toxicity (DLT). See subsequent primary outcome measure for the DLT definition. The MTD is defined as the highest dose at which fewer than one-third of patients experience a DLT. If no DLTs are observed, the MTD is not reached., The DLT observation period in…	Response, Response was based on RECIST 1.0 criteria. Per RECIST 1.0 for target lesions, complete response (CR) is complete disappearance of all target lesions and partial response (PR) is at least a 30% decrease in the sum of longest diameter (LD) of target lesions, taking as reference baseline sum LD. Progressive disease (PD) is at least a 20% increase in sum LD from the smallest LD recorded on …		Dana-Farber Cancer Institute	Brigham and Women's Hospital|Massachusetts General Hospital|Merck Sharp & Dohme LLC	FEMALE	ADULT, OLDER_ADULT	PHASE1|PHASE2	15	OTHER	INTERVENTIONAL	Allocation: NON_RANDOMIZED|Intervention Model: SINGLE_GROUP|Masking: NONE|Primary Purpose: TREATMENT	09-026	2009-06-01	2013-01-01	2015-10-01	2009-05-29	2016-10-04	2018-09-10	Massachusetts General Hospital, Boston, Massachusetts, 02114, United States|Dana-Farber Cancer Institute, Boston, Massachusetts, 02115, United States
NCT00331955	Vorinostat and Doxorubicin in Treating Patients With Metastatic or Locally Advanced Solid Tumors	COMPLETED	This phase I trial is studying the side effects and best dose of vorinostat when given together with doxorubicin in treating patients with metastatic or locally advanced solid tumors. Vorinostat may stop the growth of tumor cells by blocking some of the enzymes needed for cell growth. Drugs used in chemotherapy, such as doxorubicin, work in different ways to stop the growth of tumor cells, either…	NO	Unspecified Adult Solid Tumor, Protocol Specific	DRUG: doxorubicin hydrochloride|DRUG: vorinostat|OTHER: pharmacological study|OTHER: laboratory biomarker analysis	Safety and tolerability as assessed by NCI CTCAE v3.0, Up to 30 days after completion of treatment|Maximum tolerated dose (MTD) of vorinostat as assessed by NCI CTCAE v3.0, 28 days	Effects of vorinostat on histone acetylation, At baseline and at day 3 prior|Correlation of dose and response with biological markers for histone acetylation, Topo II expression, assays for comet moments and expression patterns of chromatin structural proteins dose, Our initial analysis of efficacy will be descriptive and exploratory with the goal of discerning trends in various response endpoint…		National Cancer Institute (NCI)		ALL	ADULT, OLDER_ADULT	PHASE1	40	NIH	INTERVENTIONAL	Allocation: NA|Intervention Model: SINGLE_GROUP|Masking: NONE|Primary Purpose: TREATMENT	NCI-2012-02695|MCC 14193|CDR0000471997|NCI-6970|MCC-IRB-103476|R21CA112913	2006-03-01	2012-06-01		2006-05-31		2013-07-02	H. Lee Moffitt Cancer Center and Research Institute, Tampa, Florida, 33612, United States
NCT00729118	Vorinostat and Lenalidomide After Autologous Stem Cell Transplant in Treating Patients With Multiple Myeloma	COMPLETED	RATIONALE: Vorinostat may stop the growth of cancer cells by blocking some of the enzymes needed for cell growth. Lenalidomide may stop the growth of multiple myeloma by blocking blood flow to the cancer. Giving vorinostat together with lenalidomide may kill more cancer cells. PURPOSE: This phase I trial is studying the side effects and best dose of vorinostat when given together with lenalidomid…	NO	Multiple Myeloma|Plasma Cell Neoplasm	DRUG: lenalidomide|DRUG: vorinostat	Safety of patients receiving SAHA and lenalidomide following autologous PBSCT, Patients will be assessed for Adverse events using the NCI CTCAE version 4.0 criteria, up to 3 years	Duration of response, The time from progression to death, up to 3 years|Time to progression (TTP), Patients will be assessed for TTP from the start of treatment until the date of progression., up to 3 years|Progression-free survival (PFS), PFS is the time from the first dose a patient receives until disease progression or death at trial closure., up to 3 years|Time to response, From the first dos…		Ohio State University Comprehensive Cancer Center	Merck Sharp & Dohme LLC	ALL	ADULT, OLDER_ADULT	PHASE1	19	OTHER	INTERVENTIONAL	Allocation: NA|Intervention Model: SINGLE_GROUP|Masking: NONE|Primary Purpose: TREATMENT	OSU-08001|NCI-2011-03140	2008-09-26	2019-12-26	2020-05-04	2008-08-07		2020-05-18	Ohio State University, Columbus, Ohio, 43210, United States
NCT00132067	Vorinostat in Treating Patients With Recurrent or Persistent Ovarian Epithelial or Primary Peritoneal Cavity Cancer	COMPLETED	This phase II trial is studying how well vorinostat works in treating patients with recurrent or persistent ovarian epithelial or primary peritoneal cavity cancer. Drugs used in chemotherapy, such as vorinostat, work in different ways to stop the growth of tumor cells, either by killing the cells or by stopping them from dividing. Vorinostat may also stop the growth of tumor cells by blocking som…	NO	Primary Peritoneal Cavity Cancer|Recurrent Ovarian Epithelial Cancer	DRUG: vorinostat	Progression-free survival (PFS), Time at risk will be assessed from the date of registration onto the study and include all eligible patients who receive any study treatment. An analysis of any potential treatment effect on PFS may be conducted against the historical controls provided in GOG 126 and GOG 146 using a proportional hazards model that includes histological cell type, performance statu…	Clinical response (partial and complete response) rate as according to RECIST s, Up to 5 years|Duration of PFS, From study entry until disease progression, death or date of last contact., assessed up to 5 years|Duration of survival, From entry into the study to death or the date of last contact, assessed up to 5 years		National Cancer Institute (NCI)	Gynecologic Oncology Group	FEMALE	ADULT, OLDER_ADULT	PHASE2	60	NIH	INTERVENTIONAL	Allocation: NA|Intervention Model: SINGLE_GROUP|Masking: NONE|Primary Purpose: TREATMENT	NCI-2012-02667|NCI-2012-02667|GOG 0170H|CDR0000439489|GOG-0170H|GOG-0170H|U10CA027469	2005-10-01	2006-08-01	2008-07-01	2005-08-19		2019-07-23	Gynecologic Oncology Group, Philadelphia, Pennsylvania, 19103, United States
NCT03426891	Pembrolizumab and Vorinostat Combined With Temozolomide for Newly Diagnosed Glioblastoma	COMPLETED	The purpose of this research study is to test the safety and tolerability of the combination treatment of the investigational drugs vorinostat and pembrolizumab, in combination with chemotherapy (temozolomide), and radiotherapy. The U.S. Food and Drug Administration (FDA) has approved pembrolizumab for use to treat a deadly skin cancer called melanoma and lung cancer and vorinostat to treat some …	NO	Glioblastoma|Brain Tumor|GBM	DRUG: Pembrolizumab|DRUG: Vorinostat|DRUG: Temozolomide|RADIATION: Radiotherapy	Maximum Tolerated Dose (MTD), The maximum tolerated dose (MTD)/recommended dose expansion dose of vorinostat given in combination with pembrolizumab, temozolomide, and radiotherapy in patients with newly diagnosed glioblastoma. Toxicities will be graded in severity according to the NCI Common Terminology Criteria for Adverse Events (CTCAE) Version 4.0 for toxicity categories as outlined in the st…	Overall Survival (OS), Median overall survival time, 95% confidence survival. OS: Time from randomization until death from any cause., Up to 24 months		H. Lee Moffitt Cancer Center and Research Institute	Merck Sharp & Dohme LLC	ALL	ADULT, OLDER_ADULT	PHASE1	21	OTHER	INTERVENTIONAL	Allocation: NA|Intervention Model: SINGLE_GROUP|Masking: NONE|Primary Purpose: TREATMENT	MCC-19342	2018-03-16	2021-10-18	2023-06-28	2018-02-08		2023-07-19	H. Lee Moffitt Cancer Center and Research Institute, Tampa, Florida, 33612, United States
NCT01075113	Sorafenib and Vorinostat in Treating Patients With Advanced Liver Cancer	COMPLETED	This phase I trial is studying the side effects and best dose of vorinostat when given together with sorafenib tosylate in treating patients with advanced liver cancer. Sorafenib tosylate and vorinostat may stop the growth of tumor cells by blocking some of the enzymes needed for cell growth or by blocking blood flow to the tumor.	NO	Liver Cancer	DRUG: sorafenib tosylate|DRUG: vorinostat	Determine the appropriate Doses for the combination of sorafenib tosylate and vorinostat appropriate for phase II study in hepatocellular carcinoma (HCC)., Identify the maximum tolerated dose of the combination regimen of vorinostat and sorafenib to study further for efficacy of treatment for hepatocellular carcinoma, 4 weeks	Adverse events will be characterized in terms of nature, severity, attribution, onset and resolution according to the National Cancer Institute (NCI) Common Terminology Criteria for Adverse Events (CTCAE) v4.0., Safety, tolerance, and toxicity of the combination of sorafenib tosylate and vorinostat in patients with HCC. Observe toxicities experienced by patients treated in cohorts of escalating d…		Virginia Commonwealth University	Massey Cancer Center	ALL	ADULT, OLDER_ADULT	PHASE1	16	OTHER	INTERVENTIONAL	Allocation: NON_RANDOMIZED|Intervention Model: PARALLEL|Masking: NONE|Primary Purpose: TREATMENT	MCC-12122|NCI-2010-00185	2010-08-10	2017-02-02	2019-07-18	2010-02-24		2019-08-20	Hunter Holmes McGuire VA Medical Center, Richmond, Virginia, 23249, United States|Virginia Commonwealth University/Massey Cancer Center, Richmond, Virginia, 23298, United States
NCT00045006	Suberoylanilide Hydroxamic Acid in Treating Patients With Advanced Cancer	COMPLETED	RATIONALE: Suberoylanilide hydroxamic acid may stop the growth of cancer cells by blocking the enzymes necessary for cancer cell growth. PURPOSE: Phase I trial to study the effectiveness of suberoylanilide hydroxamic acid in treating patients who have advanced cancer.	NO	Cancer	DRUG: vorinostat				Memorial Sloan Kettering Cancer Center	National Cancer Institute (NCI)	ALL	ADULT, OLDER_ADULT	PHASE1		OTHER	INTERVENTIONAL	Allocation: |Intervention Model: |Masking: |Primary Purpose: TREATMENT	MSKCC-01021|CDR0000256306|ATON-0101|NCI-G02-2099	2001-07-01	2005-12-01	2008-07-01	2003-01-27		2013-05-30	Memorial Sloan-Kettering Cancer Center, New York, New York, 10021, United States
NCT00324480	Vorinostat and Alvocidib in Treating Patients With Advanced Solid Tumors	COMPLETED	This phase I trial is studying the side effects and best dose of vorinostat when given together with alvocidib in treating patients with advanced solid tumors. Drugs used in chemotherapy, such as vorinostat and alvocidib, work in different ways to stop the growth of tumor cells, either by killing the cells or by stopping them from dividing. Vorinostat may also stop the growth of tumor cells by bl…	NO	Unspecified Adult Solid Tumor, Protocol Specific	DRUG: alvocidib|DRUG: vorinostat|OTHER: pharmacological study	Maximum tolerated dose of vorinostat when administered in combination with a fixed dose of weekly flavopiridol, Defined as the dose one level below the dose at which two or more of the patients in the initial cohort experience dose limiting toxicities (DLT) during the first treatment course. Graded using the Common Terminology Criteria for Adverse Events (CTCAE) version 3.0 Term., Course 1	Clinical pharmacokinetics of vorinostat (SAHA), Week 1 of course 1|Therapeutic activity of SAHA and flavopiridol, Not Provided|Expression of p21, p53, and apoptotic markers relative to treatment response, Evaluated using immunohistochemistry., Baseline to 2 weeks after completion of study treatment		National Cancer Institute (NCI)		ALL	ADULT, OLDER_ADULT	PHASE1	60	NIH	INTERVENTIONAL	Allocation: NA|Intervention Model: SINGLE_GROUP|Masking: NONE|Primary Purpose: TREATMENT	NCI-2009-00090|NCI-2009-00090|MSKCC-05109|CDR0000472411|NCI-6858|05-109|6858|P30CA008748|U01CA069856	2006-03-01	2009-04-01		2006-05-11		2014-02-24	Memorial Sloan-Kettering Cancer Center, New York, New York, 10065, United States
NCT00134043	Suberoylanilide Hydroxamic Acid in Treating Patients With Metastatic and/or Locally Advanced or Locally Recurrent Thyroid Cancer	COMPLETED	This phase II trial is studying how well suberoylanilide hydroxamic acid works in treating patients with metastatic and/or locally advanced or locally recurrent thyroid cancer. Drugs used in chemotherapy, such as suberoylanilide hydroxamic acid, work in different ways to stop the growth of tumor cells, either by killing the cells or by stopping them from dividing. Suberoylanilide hydroxamic acid …	YES	Insular Thyroid Cancer|Recurrent Thyroid Cancer|Stage II Follicular Thyroid Cancer|Stage II Papillary Thyroid Cancer|Stage IV Follicular Thyroid Cancer|Stage IV Papillary Thyroid Cancer|Thyroid Gland Medullary Carcinoma	DRUG: vorinostat	Objective Response Rate (PR + CR) Using RECIST/WHO Response Criteria, Per Response Evaluation Criteria In Solid Tumors Criteria (RECIST v1.0) for target lesions and assessed by MRI: Complete Response (CR), Disappearance of all target lesions; Partial Response (PR), \>=30% decrease in the sum of the longest diameter of target lesions; Overall Response (OR) = CR + PR.", or similar definition that i…			National Cancer Institute (NCI)		ALL	ADULT, OLDER_ADULT	PHASE2	19	NIH	INTERVENTIONAL	Allocation: NA|Intervention Model: SINGLE_GROUP|Masking: NONE|Primary Purpose: TREATMENT	NCI-2012-01468|04110|CDR0000439450|NCI-6902|OSU-04110|N01CM62207	2005-12-01	2009-03-01	2009-03-01	2005-08-24	2014-08-11	2014-08-11	Ohio State University Medical Center, Columbus, Ohio, 43210, United States
NCT00132002	Suberoylanilide Hydroxamic Acid in Treating Patients With Progressive Stage IV Breast Cancer	TERMINATED	This phase II trial is studying how well suberoylanilide hydroxamic acid works in treating patients with progressive stage IV breast cancer. Drugs used in chemotherapy, such as suberoylanilide hydroxamic acid, work in different ways to stop the growth of tumor cells, either by killing the cells or by stopping them from dividing. Suberoylanilide hydroxamic acid may also stop the growth of tumor ce…	YES	Male Breast Cancer|Recurrent Breast Cancer|Stage IV Breast Cancer	DRUG: vorinostat|OTHER: laboratory biomarker analysis	Objective Tumor Response Rate, Per Response Evaluation Criteria In Solid Tumors Criteria (RECIST v1.0) for target lesions and assessed by MRI: Complete Response (CR), Disappearance of all target lesions; Partial Response (PR), \>=30% decrease in the sum of the longest diameter of target lesions; Overall Response (OR) = CR + PR, Up to 8 weeks	Overall Survival, Estimated using the product-limit method of Kaplan and Meier., From the initial date of treatment to time of death, up to 5 years.|Progression-free Survival, Estimated using the product-limit method of Kaplan and Meier. Progression is defined using Response Evaluation Criteria In Solid Tumors Criteria (RECIST v1.0), as a 20% increase in the sum of the longest diameter of target …		National Cancer Institute (NCI)		ALL	ADULT, OLDER_ADULT	PHASE2	14	NIH	INTERVENTIONAL	Allocation: NA|Intervention Model: SINGLE_GROUP|Masking: NONE|Primary Purpose: TREATMENT	NCI-2012-02836|PHII-62|N01CM62209|CDR0000438776	2005-06-01	2008-01-01	2008-01-01	2005-08-19	2015-03-19	2015-03-19	City of Hope, Duarte, California, 91010, United States
NCT00424775	A Study of Carboplatin + Paclitaxel and MK0683 in Patients With Chemotherapy-naive Non-Small Cell Lung Cancer (NSCLC)(0683-066)	TERMINATED	The clinical study will evaluate safety, tolerability and Pharmacokinetics of MK0683 in combination with carboplatin and paclitaxel in chemotherapy-naive NSCLC patients.	YES	Neoplasms	DRUG: MK0683, vorinostat	Number of Participants With a Dose Limited Toxicity at First Cycle, Dose Limited Toxicity = Drug-related side effects that are serious enough to prevent an increase in dose or level of that treatment., 25 Days (first cycle)	Area Under the Curve (AUC(0-24 hr)) at Day 4, Area Under the Curve (AUC (0-24 hr)) = Area under the plasma concentration versus time curve (AUC) from time zero to 24 hour., Day 4|Area Under the Curve (AUC(0-24 hr)) at Day 5, Area Under the Curve (AUC (0-24 hr)) = Area under the plasma concentration versus time curve (AUC) from time zero to 24 hour., Day 5|Maximum Concentration (Cmax) at Day 4, Ma…		Merck Sharp & Dohme LLC		ALL	ADULT, OLDER_ADULT	PHASE1	3	INDUSTRY	INTERVENTIONAL	Allocation: NON_RANDOMIZED|Intervention Model: SINGLE_GROUP|Masking: NONE|Primary Purpose: TREATMENT	0683-066|2007_001	2007-01-01	2007-03-01	2007-03-01	2007-01-22	2009-06-01	2015-04-20
NCT00810602	Vorinostat to Prevent Graft Versus Host Disease Following Reduced Intensity, Related Donor Stem Cell Transplant	COMPLETED	The proposed research study is to test the drug vorinostat, in a new use as an additional medication, with other standard treatments for the prevention of severe acute graft versus host disease (GVHD). If this treatment is safe and effective, when combined with a reduced intensity transplant, the research may achieve a more effective therapy for patients with high-risk, blood cell related cancers…	YES	Hematologic Malignancies|Graft vs Host Disease	PROCEDURE: reduced intensity, related donor stem cell transplant|DRUG: tacrolimus (standard GVHD prophylaxis)|DRUG: mycophenolate (standard GVHD prophylaxis)|DRUG: vorinostat	100-day Cumulative Incidence of Grade 2-4 Acute Graft Versus Host Disease (GVHD), Assess if the addition of Vorinostat to standard GVHD prophylaxis regimen can reduce the rate of grades 2-4 acute GVHD when compared to 48% in a cohort of identically treated RIC HSCT patients without vorinostat. A reduction of incidence to less than 25% will be considered successful., 100 days	Number of Serious Adverse Events, The safety and feasibility will be partially measured by the number of serious adverse events (SAE) recorded by participants receiving at least one dose of Vorinostat., 100 days|Percent Cumulative Incidence of Relapse at 2 Years., Determine the cumulative incidence of relapse at 2 years., two years|Percent Survival at 2-years, To determine 2-year overall survival…		Pavan Reddy, MD		ALL	ADULT, OLDER_ADULT	PHASE1|PHASE2	61	OTHER	INTERVENTIONAL	Allocation: NA|Intervention Model: SINGLE_GROUP|Masking: NONE|Primary Purpose: TREATMENT	UMCC 2008.095	2009-01-01	2013-04-01	2013-07-01	2008-12-18	2014-04-11	2014-04-11	University of Michigan Cancer Center, Ann Arbor, Michigan, 48109, United States|Washington University School of Medicine, St. Louis, Missouri, 63110, United States
NCT00939991	Suberoylanilide Hydroxamic Acid (SAHA), Bevacizumab, Daily Temozolomide for Recurrent Malignant Gliomas	COMPLETED	This is a Phase I/II open-label, single-arm study among recurrent malignant glioma patients. Patients will be treated with Vorinostat in combination with Bevacizumab (BV) (10 mg/kg) and Temozolomide (T) (50 mg/m2/day) BV is administered every 2 weeks. Temozolomide will be taken orally once every day. Vorinostat will be taken orally on days 1-7 and 15-21 of each 28-day cycle. In the phase I portio…	YES	Brain Tumor|Glioblastoma	DRUG: Vorinostst/Bevacizumab/Temozolomide	Phase I: Determination of the Maximum Tolerated Dose (MTD), The MTD is based upon dose-limiting toxicities (DLTs) experienced during Cycle 1 of treatment. The MTD is the dose level at which 0/6 or 1/6 patients experience DLT with at least two patients experiencing DLT at the next higher dose level. Using Common Terminology Criteria for Adverse Events (CTCAE) version 3.0, DLTs are defined as: Grad…	Phase II: Radiographic Response., The percentage of participants with a complete or partial response as determined by modified Response Assessment in Neuro-Oncology (RANO) criteria. A confirmation of response was not required. Complete Response (CR) was defined as complete disappearance on MR/CT of all enhancing tumor and mass effect, off all corticosteroids (or receiving only adrenal replacement…		Katy Peters	Genentech, Inc.|Merck Sharp & Dohme LLC	ALL	ADULT, OLDER_ADULT	PHASE1|PHASE2	48	OTHER	INTERVENTIONAL	Allocation: NON_RANDOMIZED|Intervention Model: SINGLE_GROUP|Masking: NONE|Primary Purpose: TREATMENT	Pro00016446	2009-10-01	2012-01-01	2013-04-01	2009-07-15	2013-06-24	2013-06-24	Duke University Medical Center, Durham, North Carolina, 27710, United States
NCT03022565	Vorinostat in Patients With Class 2 High Risk Uveal Melanoma	WITHDRAWN	This proof-of-concept study will evaluate the ability of vorinostat to induce the transformation of Class 2 uveal melanoma cells into a cell phenotype that resembles normal melanocytes.	NO	Uveal Melanoma	DRUG: Vorinostat	Degree of transformation from a class 2 phenotype into a cell phenotype that resembles normal melanocytes., The investigators will analyze gene expression results from fine needle aspirate biopsies performed at baseline prior to vorinostat therapy and post-treatment (on Day 15, after the planned 15 days of vorinostat therapy)., From Baseline to 15 Days of Protocol Therapy, Up to 4 Weeks|Proportio…	Toxicity During Protocol Therapy, Rate of adverse events (AEs) and serious adverse events (SAEs) experienced by study participants during Vorinostat therapy and up to one month after Vorinostat treatment completion., Up to 1 Month Post-Treatment Completion|Tumor size before and after Vorinostat therapy, Tumor size will be determined before and after Vorinostat therapy by B-Scan ultrasonography., …	Global histone acetylation levels in peripheral blood mononuclear cells (PBMCs) before and after Vorinostat therapy., Global histone acetylation levels in peripheral blood mononuclear cells (PBMCs) will be measured at baseline (Day 1, before Vorinostat treatment) and post-treatment (day 15 after completion of Vorinostat therapy)., From Baseline to 15 Days of Protocol Therapy, Up to 4 Weeks	University of Miami	University of Miami Sylvester Comprehensive Cancer Center	ALL	ADULT, OLDER_ADULT	EARLY_PHASE1	0	OTHER	INTERVENTIONAL	Allocation: NA|Intervention Model: SINGLE_GROUP|Masking: NONE|Primary Purpose: TREATMENT	20160653	2020-01-01	2020-01-29	2020-01-29	2017-01-16		2020-02-06
NCT00537121	Vorinostat, Irinotecan, Fluorouracil, and Leucovorin in Treating Patients With Advanced Upper Gastrointestinal Cancer	COMPLETED	RATIONALE: Vorinostat may stop the growth of tumor cells by blocking some of the enzymes needed for cell growth. Drugs used in chemotherapy, such as irinotecan, fluorouracil, and leucovorin, work in different ways to stop the growth of tumor cells, either by killing the cells or by stopping them from dividing. Giving vorinostat together with combination chemotherapy may kill more tumor cells. PUR…	NO	Esophageal Cancer|Gastric Cancer|Liver Cancer	DRUG: fluorouracil|DRUG: irinotecan hydrochloride|DRUG: leucovorin calcium|DRUG: vorinostat|OTHER: pharmacological study	Maximum tolerated dose (MTD) of vorinostat (SAHA) when administered continuously and intermittently with standard doses of irinotecan hydrochloride, fluorouracil, and leucovorin calcium (FOLFIRI), 4 weeks|Recommended phase II dose (RPTD) of SAHA when administered continuously and intermittently with standard doses of FOLFIRI, 4 weeks	Toxicity of the SAHA and FOLFIRI combination, Baseline and after 2 weeks of Treatment|Effects of SAHA and FOLFIRI combination on TGF-尾 signaling and survivin expression, Every 6 months|Response rate, Every 6 months|Progression-free survival, Every 6 months|Overall survival, Every 3 months for 5 years		Roswell Park Cancer Institute	Merck Sharp & Dohme LLC	ALL	ADULT, OLDER_ADULT	PHASE1	23	OTHER	INTERVENTIONAL	Allocation: NA|Intervention Model: SINGLE_GROUP|Masking: NONE|Primary Purpose: TREATMENT	CDR0000564857|RPCI-I-78806	2006-11-01	2012-10-01	2013-06-01	2007-09-28		2013-06-28	Roswell Park Cancer Institute, Buffalo, New York, 14263-0001, United States
NCT00719875	HDAC Inhibitor Vorinostat (SAHA) With Capecitabine (Xeloda) Using a New Weekly Dose Regimen for Advanced Breast Cancer	COMPLETED	The purpose of this study is to determine the safety profile, tolerability, pharmacokinetics (PK), pharmacodynamics (PD), of oral vorinostat in combination with oral capecitabine given on days 1-7 and 15-21 of a 28 day cycle in patients with advanced breast cancer, using RECIST criteria. This study was originally intended to be a phase 1/phase 2. The protocol was amended to make this study a phas…	NO	Advanced Breast Cancer	DRUG: Vorinostat	To determine the safety, dose-limiting toxicities and maximum tolerated dose of oral capecitabine in combination with oral vorinostat given twice a day and to determine the objective response rate using RECIST criteria, Upon completion of study	To determine the clinical benefit, time to progression, and duration of response, in patients with metastatic breast cancer treated with this combination, Upon completion of study		Yale University	Merck Sharp & Dohme LLC	FEMALE	ADULT, OLDER_ADULT	PHASE1	24	OTHER	INTERVENTIONAL	Allocation: NA|Intervention Model: SINGLE_GROUP|Masking: NONE|Primary Purpose: TREATMENT	803003591	2008-12-01	2013-06-01	2013-06-01	2008-07-22		2017-03-03	Yale University School of Medicine, New Haven, Connecticut, 06219, United States
NCT00251589	A Phase I/II Clinical Trial of Vorinostat in Combination With Erlotinib for Patients With Relapsed/Refractory Non-Small-Cell Lung Cancer (0683-025)	TERMINATED	The reason for this study will be to find the safest maximum tolerated dose of oral vorinostat in combination with erlotinib \[Tarceva (TM)\] that can be given to patients with lung cancer who have relapsed or failed other therapy for the disease. Once the safest maximum tolerated dose of vorinostat is determined, patients enrolled in the clinical trial will continue vorinostat and erlotinib for …	YES	Carcinoma, Non-Small-Cell Lung	DRUG: Vorinostat|DRUG: Vorinostat|DRUG: Vorinostat|DRUG: Vorinostat|DRUG: erlotinib	Dose Limiting Toxicity (DLT) Occurring in Cycle 1 of the Phase I Portion of the Study, Adverse event(s) that determined the treatment dose level was not tolerable for that patient in Cycle 1 of the Phase I portion of the study., Day 1 to 28 in the Phase I portion of the study|Dose Limiting Toxicity Occurring in Cycle 1 of the Phase II Portion of the Study, Adverse event(s) that determined the tre…	Unconfirmed Partial Response (UPR) Based on Response Criteria in Solid Tumors (RECIST), An unconfirmed partial response is defined as a partial response that has not been confirmed by a follow up CT scan (or MRI) at least 4 weeks after the criteria for response are first met. (A partial response is defined as an at least 30% reduction in the sum of the longest diameter of the target lesions. Non-…		Merck Sharp & Dohme LLC		ALL	ADULT, OLDER_ADULT	PHASE1|PHASE2	23	INDUSTRY	INTERVENTIONAL	Allocation: RANDOMIZED|Intervention Model: PARALLEL|Masking: NONE|Primary Purpose: TREATMENT	0683-025|MK0683-025|2005_080	2006-01-01	2007-10-01	2007-10-01	2005-11-10	2009-03-10	2015-03-06
NCT00227513	Vorinostat and Bortezomib in Treating Patients With Metastatic or Unresectable Solid Tumors	COMPLETED	This phase I trial is studying the side effects and best dose of vorinostat and bortezomib in treating patients with metastatic or unresectable solid tumors. Drugs used in chemotherapy, such as vorinostat, work in different ways to stop the growth of tumor cells, either by killing the cells or by stopping them from dividing. Bortezomib may stop the growth of tumor cells by blocking some of the en…	NO	Unspecified Adult Solid Tumor, Protocol Specific	DRUG: bortezomib|DRUG: vorinostat	Maximum tolerated dose (MTD) determined according to dose-limiting toxicities (DLTs) graded using Common Terminology Criteria for Adverse Events version 3.0 (CTCAE v3.0), 21 days|Frequency and severity of toxicity incidents assessed by Common Terminology Criteria for Adverse Events version 3.0 (CTCAE v3.0), Up to 5 years	Anti-tumor activity by tumor measurements assessed by RECIST, Up to 5 years|Peak plasma concentration (Cmax) of SAHA, Days 1, 2, and 12|Time to SAHA Cmax (Tmax), Days 1, 2, and 12|Clearance of SAHA, Days 1, 2, and 12		National Cancer Institute (NCI)		ALL	ADULT, OLDER_ADULT	PHASE1	66	NIH	INTERVENTIONAL	Allocation: NA|Intervention Model: SINGLE_GROUP|Masking: NONE|Primary Purpose: TREATMENT	NCI-2009-00097|NCI-2009-00097|CDR0000441195|H-2005-0205|CO 04906|6910|P30CA014520|U01CA062491	2005-07-01	2010-06-01		2005-09-28		2014-02-24	University of Wisconsin Hospital and Clinics, Madison, Wisconsin, 53792, United States
NCT02638090	Pembro and Vorinostat for Patients With Stage IV Non-small Cell Lung Cancer (NSCLC)	ACTIVE_NOT_RECRUITING	The main purpose of this study is to see whether the combination of two drugs called pembrolizumab and vorinostat can help people with advanced lung cancer. Researchers also want to find out if the combination of pembrolizumab and vorinostat is safe and tolerable. This study will compare the effects of the combination of two drugs called pembrolizumab and vorinostat with the effects of pembrolizu…	NO	Lung Cancer|Non-small Cell Lung Cancer	DRUG: Vorinostat|DRUG: Pembrolizumab	Phase I: Maximum Tolerated Dose (MTD), The maximum tolerated dose (MTD) corresponding to a risk of dose limiting toxicity (DLT) occurring in 30% of patients. DLTs will be graded according to the National Cancer Institute Common Terminology Criteria for Adverse Events (NCI CTCAE v4.03). A DLT will be defined as any Grade 3 or higher toxicity that occurs during the DLT evaluation period. Toxicity t…	Phase II: Progression Free Survival (PFS) per Treatment Arm, PFS will be measured from the start of treatment with pembrolizumab and vorinostat until the documentation of disease progression or death due to any cause, whichever occurs first. Progression: One or more of the following must occur: 20% increase in the sum of appropriate diameters of target measurable lesions over smallest sum observe…	Phase II: Objective Response Rate (ORR) per Treatment Arm, Complete response (CR) or partial response (PR) based on modified Response Evaluation Criteria in Solid Tumors (RECIST) guidelines version 1.1. The ORR will be estimated by calculating the proportion of participants who achieve OR; the 80% confidence interval (CI) and 95% CI for the OR rate will be estimated using the exact binomial distr…	H. Lee Moffitt Cancer Center and Research Institute	Merck Sharp & Dohme LLC	ALL	ADULT, OLDER_ADULT	PHASE1|PHASE2	124	OTHER	INTERVENTIONAL	Allocation: RANDOMIZED|Intervention Model: PARALLEL|Masking: NONE|Primary Purpose: TREATMENT	MCC-18494	2016-03-22	2024-01-21	2026-01-21	2015-12-22		2024-08-01	H. Lee Moffitt Cancer Center and Research Institute, Tampa, Florida, 33612, United States
NCT00336141	Vorinostat and IV Fluorouracil/Leucovorin (5FU/LV) in Patients With Metastatic Colorectal Cancer	COMPLETED	This protocol will investigate the use of vorinostat (suberoylanilide hydroxamic acid - SAHA) in combination with infusional 5-FU and leucovorin for the treatment of metastatic colorectal cancer patients who have failed standard 5FU regimens.	NO	Colorectal Cancer	DRUG: Suberoylanilide hydroxamic acid	Toxicity, Weekly	Response, Every 2 months		University of Southern California	Merck Sharp & Dohme LLC	ALL	ADULT, OLDER_ADULT	PHASE1	10	OTHER	INTERVENTIONAL	Allocation: NON_RANDOMIZED|Intervention Model: SINGLE_GROUP|Masking: NONE|Primary Purpose: TREATMENT	3C-05-3	2006-06-01	2009-04-01	2009-04-01	2006-06-13		2014-05-21	USC/Norris Comprehensive Cancer Center, Los Angeles, California, 90033, United States
NCT00702962	Carboplatin and Etoposide in Combination With Vorinostat for Patients With Extensive Stage Small Cell Lung Cancer	TERMINATED	The Phase I portion of the study is to assess the maximum tolerated dose of vorinostat when combined with carboplatin plus etoposide. The Phase II portion is to determine progression-free survival among patients with extensive disease small cell lung cancer receiving carboplatin plus etoposide with vorinostat.	YES	Small Cell Lung Cancer	DRUG: Vorinostat, Carboplatin, Etoposide	Assess Maximum Tolerated Dose of Vorinostat When Combined With Carboplatin and Etoposide of Patients With Extensive Disease SCLC, To estimate the maximum tolerated dose of vorinostat using a traditional dose escalation schedule ("3 + 3 design). MTD is determined by assessing for specific predefined dose limiting toxicities. A starting dose of vorinostat 200mg was combined with carboplatin and eto…	To Evaluate Overall Survival of Patients With Extensive Disease SCLC Receiving Carboplatin, Etoposide, and a Fixed Dose (300mg) of Vorinostat, For the purpose of this study, overall survival is defined as the percentage of participants who are alive at two years post initiation of study treatment., 2 years, not analyzed|Evaluate Objective Response Rate Among Patients With Extensive Disease SCLC R…		Milton S. Hershey Medical Center	Merck Sharp & Dohme LLC|University of Pennsylvania	ALL	ADULT, OLDER_ADULT	PHASE1|PHASE2	8	OTHER	INTERVENTIONAL	Allocation: |Intervention Model: SEQUENTIAL|Masking: NONE|Primary Purpose: TREATMENT	PSHCI 08-005	2008-09-01	2012-07-01	2012-07-01	2008-06-20	2018-10-15	2018-10-22	Penn State College of Medicine, Penn State Milton S. Hershey Medical Center, Hershey, Pennsylvania, 17033, United States
NCT00324740	Vorinostat and Isotretinoin in Treating Patients With Advanced Kidney Cancer	TERMINATED	This phase I/II trial is studying the side effects and best dose of isotretinoin when given together with vorinostat and to see how well they work in treating patients with advanced kidney cancer. Vorinostat may stop the growth of tumor cells by blocking some of the enzymes needed for cell growth. Isotretinoin may cause kidney cancer cells to look more like normal cells, and to grow and spread mo…	YES	Recurrent Renal Cell Cancer|Stage III Renal Cell Cancer|Stage IV Renal Cell Cancer	DRUG: vorinostat|DRUG: isotretinoin	Number of Participants With at Least One Dose Limiting Toxicity Associated With Vorinostat Concurrently Administered With Isotretinoin, Defined as the occurrence of one or more of the following toxicities as graded by the Common Terminology Criteria for Adverse Events (CTCAE) version 3.0, Course 1, up to 28 days|Maximum Tolerated Dose of Vorinostat in Combination With Isotretinoin, Hematologic: A…			National Cancer Institute (NCI)		ALL	ADULT, OLDER_ADULT	PHASE1|PHASE2	14	NIH	INTERVENTIONAL	Allocation: NA|Intervention Model: SINGLE_GROUP|Masking: NONE|Primary Purpose: TREATMENT	NCI-2009-00095|NCI-2009-00095|NCI-6896|N01CM62204|P30CA013330	2006-03-01	2011-02-01	2014-05-01	2006-05-11	2015-11-24	2021-02-23	Montefiore Medical Center - Moses Campus, Bronx, New York, 10467-2490, United States|Weill Medical College of Cornell University, New York, New York, 10065, United States
NCT06693284	A Window of Opportunity Trial of Mirdametinib Plus Vorinostat for NF1 Associated, H3K27 Trimethylation Deficient Malignant Peripheral Nerve Sheath Tumor [MPNST]	NOT_YET_RECRUITING	This is a single center Phase 0 "window of opportunity" trial for the treatment of newly diagnosed, PRC2 deficient, primary malignant peripheral nerve sheath tumors (MPNSTs) with a short course of the combination of mirdametinib and vorinostat prior to the most appropriate standard of care treatment for their specific tumor (typically localized radiation followed by surgical resection). Four to e…	NO	Primary Malignant Peripheral Nerve Sheath Tumors	DRUG: mirdametinib and vorinostat	Assess the toxicity of the combination of mirdametinib and vorinostat in patients with NF1-associated high grade MPNSTs., As a result of the vaccine, both unique CNS toxicity and edema have been previously observed as soon as 10 days from the initiation of therapy. Neurotoxicity 鈮?Grade 3 is an expected risk of this treatment. This will be measured as the number of participants experiencing this …			University of Minnesota		ALL	CHILD, ADULT, OLDER_ADULT	EARLY_PHASE1	8	OTHER	INTERVENTIONAL	Allocation: NA|Intervention Model: SINGLE_GROUP|Masking: NONE|Primary Purpose: TREATMENT	2022LS040	2024-12-01	2026-01-01	2026-01-01	2024-11-18		2024-11-18
NCT02395627	Reversing Therapy Resistance With Epigenetic-Immune Modification	TERMINATED	The investigators propose a randomized two arm trial, using Simon's 2-stage design, in ER+ patients with therapy resistant breast cancer to test the optimal sequence and dosing of epigenetic immune priming in hormone therapy resistance breast cancer. A third arm (Arm C) will include ER-negative patients who will follow the concurrent priming, but exclude tamoxifen. The two arms all include vorino…	YES	Breast Neoplasms	DRUG: Tamoxifen|DRUG: Vorinostat|DRUG: Pembrolizumab	Objective Response Rate (ORR), Objective response rate (ORR) will be defined as the proportion of participants whose status is stable disease (SD) or better (complete response (CR), partial response (PR)) at 24 weeks' follow-up as measured by Response Evaluation Criteria in Solid Tumors (RECIST). The best overall response is the best response recorded from the start of the treatment until disease…	Duration of Response, The duration of overall response is measured from the time measurement criteria are met for CR or PR (whichever is first recorded) until the first date that recurrent or progressive disease is objectively documented (taking as reference for progressive disease the smallest measurements recorded since the treatment started)., Up to 24 months|Progression Free Survival, Progres…		University of California, San Francisco	Avon Foundation|Merck Sharp & Dohme LLC	ALL	ADULT, OLDER_ADULT	PHASE2	38	OTHER	INTERVENTIONAL	Allocation: RANDOMIZED|Intervention Model: PARALLEL|Masking: NONE|Primary Purpose: TREATMENT	147523|NCI-2015-00815	2015-05-04	2019-06-08	2019-06-08	2015-03-23	2020-07-07	2020-07-07	University of California, San Francisco Medical Center, San Francisco, California, 94115, United States	Informed Consent Form, https://cdn.clinicaltrials.gov/large-docs/27/NCT02395627/ICF_000.pdf|Study Protocol and Statistical Analysis Plan, https://cdn.clinicaltrials.gov/large-docs/27/NCT02395627/Prot_SAP_001.pdf
NCT02619253	Phase I/Ib Study of Pembrolizumab With Vorinostat for Patients With Advanced Renal or Urothelial Cell Carcinoma	COMPLETED	Primary objective: To assess the early signals for anti-tumor activity (i.e. objective response rate, progression-free survival) of pembrolizumab in combination with vorinostat in patients with advanced prostate, renal or urothelial cell carcinoma. Secondary objectives: (1) To evaluate the overall safety profile of pembrolizumab in combination with vorinostat; (2) To assess the safety and tolerab…	YES	Renal Cell Carcinoma|Urinary Bladder Neoplasms	DRUG: Pembrolizumab|DRUG: Vorinostat	Objective Response Rate (Percentage of Patients With Complete Response or Partial Response), Measured by RECIST v1.1 Complete response: Disappearance of all target lesions Partial response: At least a 30% decrease in the sum of the longest diameter of target lesions, taking as reference the baseline sum longest diameter The percentage of patients with objective response and its 95% confidence int…	Safety and Tolerablity: Number of Patients Who Experienced Grade 3 or 4 Adverse Events, Number of unique patients who had a treatment-related (possible, probable, or definite) adverse event with grade 3 or greater using the Common Terminology Criteria for Adverse Events (CTCAE) version 4.0., Up to 4.5 years|Number of Patients Experiencing a Dose Limiting Toxicity, Dose limiting toxicities (DLTs) …		Nabil Adra		ALL	ADULT, OLDER_ADULT	PHASE1	52	OTHER	INTERVENTIONAL	Allocation: NON_RANDOMIZED|Intervention Model: SINGLE_GROUP|Masking: NONE|Primary Purpose: TREATMENT	IUSCC-0551	2016-02-23	2023-03-28	2023-03-28	2015-12-02	2024-11-18	2024-11-18	USC/Norris Comprehensive Cancer Center, Los Angeles, California, 90033, United States|Indiana University Hospital, Indianapolis, Indiana, 46202, United States|Indiana University Melvin and Bren Simon Cancer Center, Indianapolis, Indiana, 46202, United States|Sidney Kimmel Comprehensive Cancer Center at Johns Hopkins, Baltimore, Maryland, 21205, United States	Study Protocol and Statistical Analysis Plan, https://cdn.clinicaltrials.gov/large-docs/53/NCT02619253/Prot_SAP_000.pdf
NCT00128102	Suberoylanilide Hydroxamic Acid (Vorinostat, MK-0683) Versus Placebo in Advanced Malignant Pleural Mesothelioma (MK-0683-014)	COMPLETED	The goal of this study is to assess the efficacy and safety of an oral investigational drug suberoylanilide hydroxamic acid (vorinostat, MK-0683) compared to placebo, in the treatment of participants with advanced malignant pleural mesothelioma who have failed at least one prior chemotherapy regimen. The primary hypotheses are the following: (1) vorinostat improves overall survival (OS) compared …	YES	Mesothelioma|Lung Cancer	DRUG: Vorinostat|DRUG: Placebo	Overall Survival (OS), OS was defined as the time from randomization to death due to any cause. Participants without documented death at the time of final analysis were censored at the date of the last follow up. The final analysis for OS was planned and performed at the time of the protocol pre-specified final statistical analysis with a data cut-off of 15-July-2011. OS analysis is reported here…	Progression Free Survival (PFS), PFS was defined as the time from randomization to the first documented progressive disease (PD) per meso-modified-Response Evaluation Criteria in Solid Tumors (Meso-modified RECIST) based on independent radiology review or death due to any cause, whichever occurred first. Meso-modified RECIST was created and validated for disease measurement in pleural mesotheliom…		Merck Sharp & Dohme LLC		ALL	ADULT, OLDER_ADULT	PHASE3	661	INDUSTRY	INTERVENTIONAL	Allocation: RANDOMIZED|Intervention Model: PARALLEL|Masking: TRIPLE (PARTICIPANT, INVESTIGATOR, OUTCOMES_ASSESSOR)|Primary Purpose: TREATMENT	0683-014|2005_010|CTRI/2009/091/000146|MK-0683-014	2005-06-30	2011-07-15	2011-11-21	2005-08-09	2020-10-26	2020-10-26
NCT00121225	Vorinostat in Treating Patients With Metastatic or Unresectable Melanoma	COMPLETED	This phase II trial is studying how well vorinostat works in treating patients with metastatic or unresectable melanoma. Vorinostat may stop the growth of tumor cells by blocking some of the enzymes needed for cell growth and by blocking blood flow to the tumor.	YES	Ciliary Body and Choroid Melanoma, Medium/Large Size|Extraocular Extension Melanoma|Iris Melanoma|Uveal Melanoma|Recurrent Intraocular Melanoma|Recurrent Melanoma|Stage IV Melanoma	DRUG: vorinostat	Objective Response Rate Assessed by Response Evaluation Criteria for Solid Tumors (RECIST), Per Response Evaluation Criteria in Solid Tumours Criteria (RECIST v1.0) for target lesions and are assessed by MRI: Complete Response (CR), disappearance of all target lesions; Partial Response (PR), at least 30% decrease in sum of longest diameter of target lesions; Objective Response (OR) = CR+ PR., Up …	Time to Progression Assessed by RECIST, Up to 5 years|Difference in HP1 and MacroH2A Nuclear Foci Expression Between Progressive Minus Stable Disease Outcomes, Macro H2A and HP1 expression levels were compared through analysis of log fold changes in antibody expression in a multivariate general linear model between progressive disease and stable disease outcomes., Baseline and day 15|Number of Pa…		National Cancer Institute (NCI)		ALL	ADULT, OLDER_ADULT	PHASE2	32	NIH	INTERVENTIONAL	Allocation: NA|Intervention Model: SINGLE_GROUP|Masking: NONE|Primary Purpose: TREATMENT	NCI-2009-00099|PHL-040|CDR0000436851|N01CM62203	2005-09-01	2009-03-01	2013-06-01	2005-07-21	2014-10-03	2019-01-29	Fox Chase Cancer Center, Philadelphia, Pennsylvania, 19111-2497, United States|Fox Chase Cancer Center, Rockledge, Pennsylvania, 19046, United States|Juravinski Cancer Centre at Hamilton Health Sciences, Hamilton, Ontario, L8V 5C2, Canada|Princess Margaret Hospital Phase 2 Consortium, Toronto, Ontario, M5G 2M9, Canada|University Health Network-Princess Margaret Hospital, Toronto, Ontario, M5G 2M9…
NCT01087554	Sirolimus or Everolimus or Temsirolimus and Vorinostat in Advanced Cancer	ACTIVE_NOT_RECRUITING	The goal of this clinical research study is to find the highest tolerable dose of the combination vorinostat given in combination with either sirolimus, everolimus or temsirolimus that can be given to patients with advanced cancer. The safety of this drug combination will also be studied. The Study Drugs: Vorinostat is designed to prevent or slow down the growth of cancer cells by blocking protei…	NO	Advanced Cancer	DRUG: Sirolimus|DRUG: Vorinostat|DRUG: Everolimus|DRUG: Temsirolimus	Maximum Tolerated Dose (MTD), Maximum tolerated dose (MTD) defined by dose-limiting toxicities (DLTs) that 1) occur during the first four weeks of therapy, 2) are related to the study medications (attributions: possible, probable, and likely) and 3) fulfill one of the following criteria (as graded by the NCI Common Terminology Criteria for Adverse Events). MTD is defined as highest dose level in …	Tumor Response, Complete Response (CR): Disappearance of all target lesions. Partial Response (PR): at least a 30% decrease in the sum of the longest diameter (LD) of target lesions, taking as reference the baseline sum LD. Progressive Disease (PD): at least a 20% increase in the sum of the LD of target lesions, taking as reference the smallest sum LD recorded since the treatment started or the a…		M.D. Anderson Cancer Center		ALL	CHILD, ADULT, OLDER_ADULT	PHASE1	249	OTHER	INTERVENTIONAL	Allocation: NON_RANDOMIZED|Intervention Model: PARALLEL|Masking: NONE|Primary Purpose: TREATMENT	2009-0729|NCI-2011-00562	2010-03-01	2026-08-18	2026-08-18	2010-03-16		2024-07-05	University of Texas MD Anderson Cancer Center, Houston, Texas, 77030, United States
NCT01194427	A Study of Vorinostat and Tamoxifen in Newly Diagnosed Breast Cancer	TERMINATED	This research study is designed to look at the effects of the combination of vorinostat (Suberoylanilide Hydroxamic Acid or Zolinza) and tamoxifen on breast cancer tissue. The investigators will do this by comparing tissues from the original breast biopsy to tissues obtained after taking vorinostat and tamoxifen for 2 weeks.	YES	Stage I Breast Cancer|Stage II Breast Cancer|Stage III Breast Cancer|Invasive Breast Cancer	DRUG: Vorinostat and Tamoxifen	Changes in Markers of Proliferation Prior to and After Study Drug Administration, To determine the percentage change in proliferation index Ki-67 in both ER-positive and ER-negative tumors between baseline and post-treatment biopsy following 14 days of vorinostat 400 mg PO once daily and tamoxifen 20mg PO once daily in women with primary breast cancer awaiting definitive surgery., Baseline and 14…			Sidney Kimmel Comprehensive Cancer Center at Johns Hopkins	Merck Sharp & Dohme LLC	FEMALE	ADULT, OLDER_ADULT	PHASE2	2	OTHER	INTERVENTIONAL	Allocation: NA|Intervention Model: SINGLE_GROUP|Masking: NONE|Primary Purpose: BASIC_SCIENCE	J09144|NA_00033768	2011-03-01	2011-11-01	2011-11-01	2010-09-03	2013-05-17	2013-05-17	Sidney Kimmel Comprehensive Cancer Center at Johns Hopkins, Baltimore, Maryland, 21287, United States
NCT00262834	Vorinostat in Treating Women Who Are Undergoing Surgery For Newly Diagnosed Stage I -III Breast Cancer	COMPLETED	This phase II trial is studying how well vorinostat works in treating women who are undergoing surgery for newly diagnosed stage I, stage II, or stage III breast cancer. Vorinostat may stop the growth of tumor cells by blocking some of the enzymes needed for cell growth. Giving vorinostat before surgery may shrink the tumor so that it can be removed.	YES	Breast Cancer|Stage I Breast Cancer|Stage II Breast Cancer|Stage III Breast Cancer	DRUG: vorinostat|OTHER: conventional surgery	Number of Participants With Adverse Events, Participants were evaluated for adverse events due to vorinostat to assess if it was safe to give the drug prior to surgery. 17 of 25 participants who received vorinostat experienced at least 1 adverse event believed to be related to the study drug; no adverse events were severe, and the treatment was considered safe., After 3 days of vorinostat|Change …	Change in Tissue Histone Acetylation After 3 Days of Treatment, To evaluate change from baseline in tissue histone acetylation in patients with primary breast cancer who received three days of Short Term Oral Suberoylanilide Hydroxamic Acid (SAHA) 300 mg PO bid immediately prior to definitive breast surgery or other primary treatment. This is measured by Cumulative Methylation Index, which is rep…		National Cancer Institute (NCI)		FEMALE	ADULT, OLDER_ADULT	PHASE2	54	NIH	INTERVENTIONAL	Allocation: NA|Intervention Model: SINGLE_GROUP|Masking: NONE|Primary Purpose: TREATMENT	NCI-2009-00098|NCI-2009-00098|CDR0000445404|SKCCC J0504|6914|U01CA070095|P30CA006973	2005-10-01	2008-10-01	2013-05-01	2005-12-07	2014-09-08	2020-02-19	Johns Hopkins University/Sidney Kimmel Cancer Center, Baltimore, Maryland, 21287, United States
NCT00305773	Vorinostat in Treating Patients With Acute Myeloid Leukemia	COMPLETED	Vorinostat may stop the growth of cancer cells by blocking some of the enzymes needed for their growth. Giving the drug in different ways may kill more cancer cells. This randomized phase II trial is studying two different schedules of vorinostat to see how well they work in treating patients with acute myeloid leukemia.	YES	Adult Acute Erythroid Leukemia (M6)|Adult Acute Megakaryoblastic Leukemia (M7)|Adult Acute Minimally Differentiated Myeloid Leukemia (M0)|Adult Acute Monoblastic Leukemia (M5a)|Adult Acute Monocytic Leukemia (M5b)|Adult Acute Myeloblastic Leukemia With Maturation (M2)|Adult Acute Myeloblastic Leukemia Without Maturation (M1)|Adult Acute Myeloid Leukemia With 11q23 (MLL) Abnormalities|Adult Acute …	DRUG: vorinostat|DRUG: vorinostat	Confirmed Complete Response (CR) Rate, The confirmed complete response rate was estimated by the number of participants with CR divided by the total number of evaluable participants. According to the International Working Group (IWG) Criteria for response in AML, to be considered a CR, the following must be met for at least 4 weeks: ANC \> 1500/mL, platelets \> 100000/mL, no circulating blasts, b…	Time to Progression (TTP), Time to Progression (TTP) for each patient will be calculated as the number of days from date of registration to either date when disease progression was documented or date of last evaluation without disease progression. The TTP distribution will be estimated using the method of Kaplan-Meier, Duration of study (up to 2 years)|Overall Survival (OS), Overall survival (OS)…	Time to Treatment Failure (TTF), Time to treatment failure (TTF) was defined as the time from registration to until the date of treatment discontinuation of any reason. Patients receiving treatment at the time of analysis were considered censored. The median TTF with 95% CI was estimated using the Kaplan Meier method., Duration of treatment (up to 17 cycles)	National Cancer Institute (NCI)		ALL	ADULT, OLDER_ADULT	PHASE2	37	NIH	INTERVENTIONAL	Allocation: RANDOMIZED|Intervention Model: PARALLEL|Masking: NONE|Primary Purpose: TREATMENT	NCI-2012-01470|NCI-2012-01470|CDR0000465213|JHOC-J0557|MAYO-MC0483|JHOC-J0550|NCI-6882|MC0483|6882|N01CM62205|P30CA015083	2006-01-01	2009-05-01	2010-01-01	2006-03-22	2013-05-16	2014-05-19	Mayo Clinic, Rochester, Minnesota, 55905, United States
NCT03332667	MIBG With Dinutuximab +/- Vorinostat	ACTIVE_NOT_RECRUITING	131I-Metaiodobenzylguanidine (131I-MIBG) is one of the most effective therapies utilized for neuroblastoma patients with refractory or relapsed disease. In this pediatric phase 1 trial, 131I-MIBG will be given in combination with dinutuximab, a chimeric 14.18 monoclonal antibody. This study will utilize a traditional Phase I rolling 6 dose escalation design to determine a recommended phase 2 pedi…	NO	Neuroblastoma	RADIATION: 131I-MIBG|DRUG: Dinutuximab|DRUG: Vorinostat|DRUG: Sargramostim|DRUG: Potassium Iodide	MTD/RP2D determination Cohort A, Proportion of patients with Course 1 DLT in Cohort A, All toxicities from enrollment until completion of course 1 (Day 56)|MTD/RP2D determination Cohort B, Proportion of patients with Course 1 DLT in Cohort B, All toxicities from enrollment until completion of course 1 (Day 56)|Describe Non-Hematological Toxicities Cohort A, Proportion of patients with any grade 3…	Overall Response Cohort A, Proportion of patients evaluable for response with a best overall response of CR/CR-MD/PR for patients in Cohort A, From Day 1 of protocol therapy through 30 days following end of protocol therapy|Overall Response Cohort B, Proportion of patients evaluable for response with a best overall response of CR/CR-MD/PR for patients in Cohort B, From Day 1 of protocol therapy t…		New Approaches to Neuroblastoma Therapy Consortium	United Therapeutics	ALL	CHILD, ADULT	PHASE1	45	OTHER	INTERVENTIONAL	Allocation: NON_RANDOMIZED|Intervention Model: SEQUENTIAL|Masking: NONE|Primary Purpose: TREATMENT	NANT2017-01	2018-09-12	2024-02-23	2025-06-01	2017-11-06		2024-11-18	Children's Hospital Los Angeles, Los Angeles, California, 90027-0700, United States|UCSF Helen Diller Family Comprehensive Cancer Center, San Francisco, California, 94143, United States|Children Hospital of Colorado, Aurora, Colorado, 80045, United States|AFLAC Cancer Center and Blood Disorders Service of Children's Healthcare of Atlanta - Egleston Campus, Atlanta, Georgia, 30322, United States|U…
NCT00278395	Vorinostat in Treating Patients With Kidney Cancer	COMPLETED	This phase II trial is studying how well vorinostat works in treating patients with advanced kidney cancer. Drugs used in chemotherapy, such as vorinostat, work in different ways to stop the growth of tumor cells, either by killing the cells or by stopping them from dividing. Vorinostat may also stop the growth of tumor cells by blocking blood flow to the tumor.	YES	Recurrent Renal Cell Carcinoma|Stage IV Renal Cell Cancer	DRUG: Vorinostat	Objective Response, Objective response is measured using the international criteria proposed by the Response Evaluation Criteria in Solid Tumors (RECIST) Committee. Changes in only the largest diameter (unidimensional measurement) of the tumor lesions are used in RECIST criteria. Complete Response (CR) - Disappearance of all target lesions, Partial Response (PR) - at least a 30% decrease in the s…	Progression-free Survival, 1 year|Overall Survival (OS) and Median OS, 1 year|Safety and Tolerability, 1 year		National Cancer Institute (NCI)		ALL	ADULT, OLDER_ADULT	PHASE2	14	NIH	INTERVENTIONAL	Allocation: NA|Intervention Model: SINGLE_GROUP|Masking: NONE|Primary Purpose: TREATMENT	NCI-2009-00087|NCI-2009-00087|CDR0000456500|#04-10|6825|U01CA069853	2005-10-01	2010-02-01	2010-02-01	2006-01-18	2013-08-30	2017-11-14	Cancer Therapy and Research Center at The UT Health Science Center at San Antonio, San Antonio, Texas, 78229, United States|Institute for Drug Development, San Antonio, Texas, 78245, United States
NCT01110876	Phase I / II Vorinostat, Erlotinib and Temozolomide for Recurrent Glioblastoma Multiforme (GBM)	TERMINATED	Phase I Objectives: -To determine the maximum tolerated dose (MTD) of vorinostat + erlotinib versus vorinostat + erlotinib + temozolomide in adult patients with recurrent glioblastoma multiforme (GBM) and anaplastic gliomas. Phase II Objectives: Primary: To determine the efficacy of vorinostat + erlotinib versus vorinostat + erlotinib + temozolomide in patients with recurrent glioblastoma multifo…	YES	Brain Cancer|Glioblastoma Multiforme	DRUG: Vorinostat|DRUG: Erlotinib|DRUG: Temozolomide	Maximum Tolerated Dose (MTD) of Vorinostat in Combination With Escalating Doses of Erlotinib and Temozolomide, Phase I assessment MTD Vorinostat in combination with escalating doses of Erlotinib and Temozolomide using conventional phase I design where 3 enrolled into first dose level, monitored for 3 weeks and if no dose-limiting toxicity (DLT) seen, 3 more enrolled at next dosage level. If 2/6 p…	Progression Free Survival (PFS), This is an adaptive randomized phase II trial to Vorinostat + Erlotinib to Vorinostat + Erlotinib + Temozolomide in patients with recurrent GBM. The primary outcome is progression free survival (PFS). Patients will be randomized between the two arms using a Bayesian adaptive algorithm. Participants randomized equally between the two arms at the start of the trial …		M.D. Anderson Cancer Center	Merck Sharp & Dohme LLC	ALL	ADULT, OLDER_ADULT	PHASE1|PHASE2	21	OTHER	INTERVENTIONAL	Allocation: RANDOMIZED|Intervention Model: SINGLE_GROUP|Masking: NONE|Primary Purpose: TREATMENT	2009-0651|NCI-2011-00469	2011-06-01	2014-07-01	2014-07-01	2010-04-27	2021-08-25	2021-08-25	University of Texas MD Anderson Cancer Center, Houston, Texas, 77030, United States
NCT00121277	Vorinostat and Capecitabine in Treating Patients With Metastatic or Unresectable Solid Tumors	COMPLETED	RATIONALE: Drugs used in chemotherapy, such as vorinostat and capecitabine, work in different ways to stop the growth of tumor cells, either by killing the cells or by stopping them from dividing. Vorinostat may also stop the growth of tumor cells by blocking some of the enzymes needed for cell growth. Giving more than one drug (combination chemotherapy) may kill more tumor cells. PURPOSE: This p…	NO	Unspecified Adult Solid Tumor, Protocol Specific	DRUG: capecitabine|DRUG: vorinostat	Maximum tolerated doses of vorinostat (SAHA) and capecitabine, 1 cycle|Safety and tolerability as assessed by CTCAE v3.0, All cycles	Response rate as assessed by RECIST criteria, Every 2 cycles|Molecular markers as assessed by molecular analysis, Cycle 1|Survival, progression free survival every 2 cycles		University Health Network, Toronto	National Cancer Institute (NCI)	ALL	ADULT, OLDER_ADULT	PHASE1	28	OTHER	INTERVENTIONAL	Allocation: NA|Intervention Model: SINGLE_GROUP|Masking: NONE|Primary Purpose: TREATMENT	PMH-PHL-035|CDR0000434850|NCI-6868	2005-09-01	2009-08-01		2005-07-21		2015-07-23	Ottawa Hospital Regional Cancer Centre - General Campus, Ottawa, Ontario, K1H 8L6, Canada|Princess Margaret Hospital, Toronto, Ontario, M5G 2M9, Canada
NCT00455351	Vorinostat and Palliative Radiotherapy	COMPLETED	Phase I study. Side-effects when combined with standard palliative radiotherapy.	NO	Pelvic Cancer|Radiotherapy	DRUG: Vorinostat	DLT, continously			Oslo University Hospital		ALL	ADULT, OLDER_ADULT	PHASE1	15	OTHER	INTERVENTIONAL	Allocation: NA|Intervention Model: SINGLE_GROUP|Masking: NONE|Primary Purpose: TREATMENT	EudraCTnumber 2006-003631-76	2007-02-01	2009-03-01	2009-08-01	2007-04-03		2023-05-08	The Norwegian Radium Hospital, Oslo, NO-0310, Norway
NCT01738646	Ph II SAHA and Bevacizumab for Recurrent Malignant Glioma Patients	COMPLETED	It has been shown that bevacizumab has significant anti-tumor activity in patients with recurrent glioblastoma multiforme. Vorinostat has modest anti-tumor activity against malignant glioma and can enhance the action of both chemotherapy and anti-angiogenics. Patients will be treated with a combination of bevacizumab and vorinostat.	YES	Recurrent Glioblastoma Multiforme|Malignant Glioma|Adult Brain Tumor	DRUG: Vorinostat|DRUG: Bevacizumab	Six-month Progression-free Survival (PFS6), The percentage of participants alive and progression-free at 6 months after the start of study treatment will be determined. Based on Response Assessment in Neuro-Oncology (RANO) criteria, progression is defined as a 鈮?25% increase in sum of the products of perpendicular diameters of enhancing lesions; significant increase in T2/FLAIR; any new lesion; c…	Radiographic Response, The percentage of participants with a complete or partial response as determined by modified Response Assessment in Neuro-Oncology (RANO) criteria will be determined. Complete Response (CR) is defined as complete disappearance on MR/CT of all enhancing tumor and mass effect, off all corticosteroids (or receiving only adrenal replacement doses) and accompanied by a stable or…		Duke University	Genentech, Inc.|Merck Sharp & Dohme LLC	ALL	ADULT, OLDER_ADULT	PHASE2	48	OTHER	INTERVENTIONAL	Allocation: NA|Intervention Model: SINGLE_GROUP|Masking: NONE|Primary Purpose: TREATMENT	Pro00024983	2013-01-01	2014-12-01	2016-02-01	2012-11-30	2015-10-29	2017-03-06	Duke Cancer Center, Durham, North Carolina, 27710, United States
NCT01084057	Ixabepilone and Vorinostat in Treating Patients With Metastatic Breast Cancer	COMPLETED	RATIONALE: Drugs used in chemotherapy, such as ixabepilone, work in different ways to stop the growth of tumor cells, either by killing the cells or by stopping them from dividing or by stopping them from spreading. Vorinostat may stop the growth of tumor cells by blocking some of the enzymes needed for cell growth. Giving ixabepilone together with vorinostat may kill more tumor cells. PURPOSE: T…	NO	Male Breast Cancer|Recurrent Breast Cancer|Stage IV Breast Cancer	DRUG: vorinostat|DRUG: ixabepilone|OTHER: laboratory biomarker analysis|OTHER: pharmacological study	Dose limiting toxicity defined as any treatment-related grade 3 or greater non-hematologic toxicity, grade 4 febrile neutropenia, thrombocytopenia or grade 4 neutropenia as a result of unresolved toxicity, Graded according to the National Cancer Institute (NCI) CTCAE version 4.0. DLT is defined for each dose level and will include both drugs ixabepilone and vorinostat., Cohort A evaluated every 3…	Objective response rate and/or clinical benefit rate, Cohort A evaluated every 6 weeks, Cohort B evaluated every 8 weeks until progression of disease.|Toxicity profile, Cohort A every 3 weeks during treatment, Cohort B every 4 weeks during treatment.		City of Hope Medical Center		ALL	ADULT, OLDER_ADULT	PHASE1	56	OTHER	INTERVENTIONAL	Allocation: RANDOMIZED|Intervention Model: SINGLE_GROUP|Masking: NONE|Primary Purpose: TREATMENT	08166|NCI-2010-00306	2010-05-17	2012-11-12	2019-09-27	2010-03-10		2019-11-05	City of Hope, Duarte, California, 91010, United States|South Pasadena Cancer Center, South Pasadena, California, 91030, United States
NCT00486720	Phase IIa Vorinostat (MK0683, Suberoylanilide Hydroxamic Acid (SAHA)) Study in Lower Risk Myelodysplastic Syndromes (0683-064)	TERMINATED	This study is to evaluate the efficacy, safety and tolerability of vorinostat in patients with lower risk Myelodysplastic Syndrome (MDS).	YES	Myelodysplastic Syndromes|Blood Disease|Bone Marrow Disease	DRUG: vorinostat|DRUG: vorinostat	Number of Responders and Number of Non-responders Defined by International Working Group Response Criteria, Number of responders is defined as the number of patients in the analysis population who have complete response (CR), partial response (PR), or hematologic improvement (HI) per International Working Group Response Criteria during the course of the study. Confirmation of CR or PR will requir…			Merck Sharp & Dohme LLC		ALL	ADULT, OLDER_ADULT	PHASE2	22	INDUSTRY	INTERVENTIONAL	Allocation: RANDOMIZED|Intervention Model: PARALLEL|Masking: NONE|Primary Purpose: TREATMENT	0683-064|MK0683-064|2007_536	2007-06-01	2009-07-01	2009-07-01	2007-06-15	2010-06-22	2015-07-03
NCT03561259	A Study of Therapeutic Iobenguane (131-I) and Vorinostat for Recurrent or Progressive High-Risk Neuroblastoma Subjects	RECRUITING	The purpose of this study is to evaluate the efficacy and safety of 131I-MIBG in combination with Vorinostat in patients with Recurrent or Progressive neuroblastoma	NO	Neuroblastoma|Neuroectodermal Tumors|Neoplasms	DRUG: 131I-MIBG|DRUG: 131-MIBG + Vorinostat	Overall Response, Overall response (Yes/No) is based on the International Neuroblastoma Response Criteria (INRC, published 2017). The INRC will be calculated based on 123I-iobenguane scans, CT/MRI, and bone marrow biopsies and aspirates. A "Yes" is defined as complete response, partial response or minor response. A "No" response is defined as stable disease or progressive disease., 6 weeks after …	Overall Response at 6 weeks after 131I-MIBG treatment, The Revised INRC overall response (yes/no) defined as complete response, partial response, or minor response 6 weeks after the last131I-MIBG treatment which will either be the first treatment or the second treatment., 6 weeks after the last 131I-MIBG treatment (first or second treatment of 131I-MIBG + vorinostat).|Durability of Effect of Over…	Incidence of Adverse Events (CTCAE Version 5.0), Adverse events as graded according to the Common Terminology Criteria for Adverse Events (CTCAE) Version 5.0, Up to 22 weeks|Incidence of Serious Adverse Events, Percentage of subjects with hematological and nonhematological toxicities. Any relationship between the whole body radiation absorbed dose and nonhematological SAEs will also be assessed;,…	Jubilant DraxImage Inc.		ALL	CHILD, ADULT, OLDER_ADULT	PHASE2	60	INDUSTRY	INTERVENTIONAL	Allocation: NON_RANDOMIZED|Intervention Model: SINGLE_GROUP|Masking: NONE|Primary Purpose: TREATMENT	MIBG 2014-01	2019-10-21	2023-12-01	2025-04-01	2018-06-19		2023-02-16	Stanford University, Palo Alto, California, 94304, United States|UCSF Pediatric Hematology/Oncology, San Francisco, California, 94158, United States|Children's Hospital Colorado, Aurora, Colorado, 80045, United States|Nemours Children's Specialty Care, Jacksonville, Florida, 32207, United States|University of Chicago Medical Center, Chicago, Illinois, 60637, United States|University of Iowa Hospi…
NCT00330161	Vorinostat in Treating Patients With Progressive Metastatic Prostate Cancer	COMPLETED	This phase II trial is studying how well vorinostat works in treating patients with progressive metastatic prostate cancer. Drugs used in chemotherapy, such as vorinostat, work in different ways to stop the growth of tumor cells, either by killing the cells or by stopping them from dividing. Vorinostat may also stop the growth of tumor cells by blocking some of the enzymes needed for cell growth.	YES	Recurrent Prostate Cancer|Stage IV Prostate Cancer	DRUG: vorinostat|OTHER: laboratory biomarker analysis	Proportion of Patients Who do Not Demonstrate Disease Progression, Fisher's Exact Test will be used., At 6 months	Incidence of Toxicity, The percentage of eligible participants that experience grade 3 or 4 toxicities., Up to 3 years|Rate of PSA Decline, Rate of Prostate Specific Antigen (PSA) decline of greater than or equal to 50%., Up to 3 years|Progression-free Survival, Median time to progression was determined., From the start of treatment to time of progression, assessed up to 3 years|Median Survival, …		National Cancer Institute (NCI)		MALE	ADULT, OLDER_ADULT	PHASE2	29	NIH	INTERVENTIONAL	Allocation: NA|Intervention Model: SINGLE_GROUP|Masking: NONE|Primary Purpose: TREATMENT	NCI-2012-03067|NCI-2012-03067|UMCC 2005.127|6862|N01CM62206|N01CM62201|U01CA062491|P30CA046592	2006-03-01	2009-09-01	2011-05-01	2006-05-26	2014-05-26	2014-05-26	University of Michigan, Ann Arbor, Michigan, 48109, United States
NCT01059552	Treatment of Locally Advanced Non-Small Cell Lung Cancer (NSCLC)	COMPLETED	The purpose of this study is to determine the maximum tolerated dose of the combination of vorinostat, cisplatin, pemetrexed, and radiation therapy in patients with unresectable stage IIIA/IIIB non-small cell lung cancer.	NO	Locally Advanced Non-small Cell Lung Cancer	DRUG: vorinostat	To assess that safety and maximally tolerated dose of vorinostat in combination with chemoradiation for unresectable locally advanced NSCLC., toxicity assessments will occur weekly	To investigate progression free survival., CT/PET scans will be done after 12 weeks of therapy and at 12 week intervals until documented progression|To evaluate response rates with this combination, CT/PET will be done following 12 weeks of therapy.|To assess if pre-treatment tumor expression of TS, ERCC1 and HDAC1, 2, 3 are associated with response rate., Archival tissue will be tested and corre…		Fox Chase Cancer Center	National Comprehensive Cancer Network	ALL	ADULT, OLDER_ADULT	PHASE1	18	OTHER	INTERVENTIONAL	Allocation: NA|Intervention Model: SINGLE_GROUP|Masking: NONE|Primary Purpose: TREATMENT	FER-TH-031|NCI-2010-01913	2009-12-16	2015-07-22	2019-10-21	2010-02-01		2019-11-27	Moffitt Cancer Center, Tampa, Florida, 33612, United States|Fox Chase Cancer Center, Philadelphia, Pennsylvania, 19111, United States|Medical University of South Carolina, Charleston, South Carolina, 29425, United States
NCT00574587	Trial for Locally Advanced Breast Cancer Using Vorinostat Plus Chemotherapy	COMPLETED	Vorinostat is a histone deacetylase (HDAC) inhibitor which is approved by the U.S. Food and Drug Administration for the treatment of a rare type of cancer involving the skin (cutaneous T cell lymphoma), but not for breast cancer. HDAC inhibitors work by unsilencing tumor suppressor genes and other genes in the cancer cells that are repressed; when the genes are turned back on by the drug, it lead…	YES	Breast Cancer	DRUG: Vorinostat|DRUG: Paclitaxel|DRUG: Trastuzumab|DRUG: Doxorubicin|DRUG: Cyclophosphamide|PROCEDURE: Surgery	Recommended Phase II Dose of Vorinostat in Combination With Weekly Paclitaxel/Trastuzumab, Dose limiting toxicity in cycle 1, 3 weeks	Pathological Complete Response (CR) Rate in Patients With Her2/Neu Positive Locally Advanced Breast Cancer., Pathological Complete Response (CR) defined as absence of invasive cancer at surgery, 6 months		Albert Einstein College of Medicine	Merck Sharp & Dohme LLC	FEMALE	ADULT, OLDER_ADULT	PHASE1|PHASE2	55	OTHER	INTERVENTIONAL	Allocation: NA|Intervention Model: SINGLE_GROUP|Masking: NONE|Primary Purpose: TREATMENT	07-10-374|NYCC1|NCI-2013-01216	2007-12-01	2014-05-01	2014-05-01	2007-12-17	2020-09-18	2020-10-14	Montefiore Medical Center, Bronx, New York, 10461, United States
NCT02316340	Vorinostat Plus Hydroxychloroquine Versus Regorafenib in Colorectal Cancer	COMPLETED	This will be a randomized phase II clinical trial of patients with histologic documentation of metastatic colorectal cancer, who have received local and currently approved standard therapies, excluding RGF.	YES	Colorectal Cancer	DRUG: Vorinostat|DRUG: Hydroxychloroquine|DRUG: Regorafenib	Efficacy Based on Progression Free Survival of Vorinostat and Hydroxychloroquine Compared to Regorafenib, CT Scan performed every 8 weeks to monitor progression for one year., Baseline to 12 months	Median Overall Survival (mOS), Overall survival was measured in months from baseline, Baseline up to 22 months		The University of Texas Health Science Center at San Antonio		ALL	ADULT, OLDER_ADULT	PHASE2	42	OTHER	INTERVENTIONAL	Allocation: RANDOMIZED|Intervention Model: CROSSOVER|Masking: NONE|Primary Purpose: TREATMENT	CTMS 14-2015	2015-02-11	2018-03-07	2018-04-16	2014-12-12	2024-01-05	2024-01-05	Cancer Therapy and Research Center University of Texas Health Science Center San Antonio, San Antonio, Texas, 78229, United States	Study Protocol and Statistical Analysis Plan, https://cdn.clinicaltrials.gov/large-docs/40/NCT02316340/Prot_SAP_000.pdf
NCT01720602	Vorinostat in Treating Patients With Stage IV Breast Cancer Receiving Hormone Therapy	COMPLETED	This pilot clinical trial studies vorinostat in treating patients with stage IV breast cancer receiving hormone therapy. Vorinostat may help hormone therapy work better by making tumor cells more sensitive to the drug.	YES	Male Breast Cancer|Recurrent Breast Cancer|Stage IV Breast Cancer	DRUG: vorinostat|DRUG: anastrozole|DRUG: letrozole|DRUG: exemestane|PROCEDURE: positron emission tomography|RADIATION: F-18 16 alpha-fluoroestradiol|RADIATION: fludeoxyglucose F 18|OTHER: laboratory biomarker analysis	Rate of Clinical Benefit of Patients Receiving Vorinostat/AI Combination Therapy According to RECIST, A 90% score (Wilson) confidence interval will be computed for the rate of clinical benefit. Clinical benefit according to Recist score is defined as: Stable Disease, Partial Remission or Complete Remission. Lack of clinical benefit is defined as Progressive Disease (increase in target lesion size…	Duration of Response, Duration of response will be summarized for responders., Up to 5 years|Progression-free Survival (PFS), Progression-free survival is assessed relative to the start of the study therapy. Progression can be determined by RECIST 1.1, elevated tumor markers, worsening clinical symptoms or new lesions identified by FDG-PET or bone scan., From the time of start of study therapy to…		University of Washington	National Cancer Institute (NCI)	ALL	ADULT, OLDER_ADULT	NA	15	OTHER	INTERVENTIONAL	Allocation: NA|Intervention Model: SINGLE_GROUP|Masking: NONE|Primary Purpose: TREATMENT	7841|NCI-2012-02004|P30CA015704	2012-11-01	2015-03-01	2020-01-01	2012-11-02	2014-11-06	2020-01-07	Fred Hutchinson Cancer Research Center/University of Washington Cancer Consortium, Seattle, Washington, 98109, United States
NCT04357873	Efficacy of Immunotherapy Plus a Drug in Patients With Progressive Advanced Mucosal Cancer of Different Locations	ACTIVE_NOT_RECRUITING	Interventional study evaluating the efficacy of an immunotherapy (pembrolizumab) in combination with a targeted therapy (vorinostat) in patient with recurrent and/or metastatic squamous cell carcinoma (localisations : head and neck, lung, cervix, anus, vulva, and penis)	NO	Squamous Cell Lung Cancer|Vulvar Cancer|Penile Cancer|Cervix Cancer|Head and Neck Squamous Cell Carcinoma|Anal Cancer	DRUG: pembrolizumab; vorinostat	Objective Response Rate (ORR), investigator assessment, Investigators will assess the ORR. The ORR is defined in each cohort as the percentage of evaluable patients for ORR, designate as the proportion of patients with best response of complete response (CR) or a partial response (PR) during treatment according to response evaluation criteria in solid tumors version 1.1 (RECIST v1.1)., From inclu…	Objective Response Rate (ORR), central assessment, ORR defined as the proportion of patients with best response of CR or PR during treatment, as assessed by a central radiological panel according to RECIST v1.1., From inclusion to first and subsequent tumor assesment or progression, up to 36 months|immune Objective Response Rate (iORR), central assessment, ORR defined as the proportion of patient…		UNICANCER	Merck Sharp & Dohme LLC|Fondation ARC|ERA-NET	ALL	ADULT, OLDER_ADULT	PHASE2	112	OTHER	INTERVENTIONAL	Allocation: NA|Intervention Model: SINGLE_GROUP|Masking: NONE|Primary Purpose: TREATMENT	UC-GMP-1908|2019-003839-33	2020-10-28	2022-12-15	2025-01-01	2020-04-22		2024-02-02	Institut de Canc茅rologie de l'Ouest - Site Paul Papin, Angers, France|Institut Bergoni茅, Bordeaux, France|Centre Fran莽ois Baclesse, Caen, France|Centre Jean Perrin, Clermont-Ferrand, France|Centre George Fran莽ois Leclerc, Dijon, France|Centre Oscar Lambret, Lille, France|Centre L茅on B茅rard, Lyon, France|Institut de Canc茅rologie de Lorraine, Nancy, France|Institut de Canc茅rologie de l'Ouest (site …	Study Protocol and Statistical Analysis Plan, https://cdn.clinicaltrials.gov/large-docs/73/NCT04357873/Prot_SAP_000.pdf
NCT00287937	Vorinostat, Paclitaxel, and Carboplatin in Treating Patients With Advanced or Refractory Solid Tumors	COMPLETED	This phase I trial is studying the side effects and best dose of vorinostat when given together with paclitaxel and carboplatin in treating patients with advanced or refractory solid tumors. Vorinostat may stop the growth of tumor cells by blocking some of the enzymes needed for cell growth. Drugs used in chemotherapy, such as paclitaxel and carboplatin, work in different ways to stop the growth …	NO	Unspecified Adult Solid Tumor, Protocol Specific	DRUG: vorinostat|DRUG: paclitaxel|DRUG: carboplatin|OTHER: laboratory biomarker analysis|OTHER: pharmacological study	MTD of vorinostat defined as the dose preceding that at which 2 of 3 or 2 of 6 patients experience DLT, 21 days	Toxicity graded using the CTC version 2.0, Tables will be created to summarize these toxicities by dose and by course., Up to 1 month after completion of study treatment|Overall survival, Summarized with Kaplan-Meier plots., Up to 1 month after completion of study treatment|Time to failure, Summarized with Kaplan-Meier plots., Up to 1 month after completion of study treatment|Response defined usi…		National Cancer Institute (NCI)		ALL	ADULT, OLDER_ADULT	PHASE1	30	NIH	INTERVENTIONAL	Allocation: NA|Intervention Model: SINGLE_GROUP|Masking: NONE|Primary Purpose: TREATMENT	NCI-2012-02676|PHI 51|U01CA099168|U01CA062505|CDR0000454713	2005-07-01	2007-06-01		2006-02-07		2013-02-07	University of Pittsburgh, Pittsburgh, Pennsylvania, 15232, United States
NCT01342757	Magnetic Resonance Spectroscopy Imaging in Predicting Response to Vorinostat and Temozolomide in Patients With Recurrent or Progressive Glioblastoma	COMPLETED	This clinical trial is studying magnetic resonance spectroscopy imaging in predicting response in patients to vorinostat and temozolomide in patients with recurrent, progressive, or newly diagnosed glioblastoma. Drugs used in chemotherapy, such as temozolomide, work in different ways to stop the growth of tumor cells, either by killing the cells or by stopping them from dividing. Vorinostat may s…	YES	Adult Glioblastoma|Depression|Recurrent Adult Brain Tumor	DRUG: vorinostat|DRUG: temozolomide|PROCEDURE: magnetic resonance spectroscopic imaging|OTHER: survey administration	Proportion of Patients With Magnetic Resonance Spectroscopy (MRS) Response to Initial Vorinostat by MRI and MRS Scans as Determined by Spectroscopic Index, Changes in magnetic resonance spectroscopic imaging signal and semiquantitative analysis of inositol, choline, lactate, and N-acetylaspartate signal are measured. The values for each of these metabolites are normalized to baseline at one and n…	Mean Change in Metabolite Levels, Baseline MRS was performed 1-3 days before initiation of treatment. Follow-up MRS studies were performed at day 7. A standard quadrature head coil was used to collect MR data. The change of metabolite level in choline (Cho) and N-acetyl aspartate (NAA) were calculated in ratio by (metabolite after treatment / metabolite before treatment - 1). The reported ratios …		National Cancer Institute (NCI)		ALL	ADULT, OLDER_ADULT	NA	12	NIH	INTERVENTIONAL	Allocation: NA|Intervention Model: SINGLE_GROUP|Masking: NONE|Primary Purpose: DIAGNOSTIC	NCI-2011-02569|EMORY IRB #00044064|WCI-44064|R21CA141836	2010-12-01	2012-05-01	2012-05-01	2011-04-27	2014-06-11	2018-01-29	Emory University, Atlanta, Georgia, 30322, United States
NCT00138177	Suberoylanilide Hydroxamic Acid, Fluorouracil, Leucovorin, and Oxaliplatin in Treating Patients With Progressive Metastatic or Unresectable Colorectal Cancer or Other Solid Tumors	COMPLETED	This phase I trial is studying the side effects and best dose of suberoylanilide hydroxamic acid when given together with fluorouracil, leucovorin, and oxaliplatin in treating patients with progressive metastatic or unresectable colorectal cancer or solid tumor. Drugs used in chemotherapy, such as suberoylanilide hydroxamic acid, fluorouracil, leucovorin, and oxaliplatin, work in different ways t…	NO	Recurrent Colon Cancer|Recurrent Rectal Cancer|Stage III Colon Cancer|Stage III Rectal Cancer|Stage IV Colon Cancer|Stage IV Rectal Cancer|Unspecified Adult Solid Tumor, Protocol Specific	DRUG: oxaliplatin|DRUG: leucovorin calcium|DRUG: vorinostat|DRUG: fluorouracil	Maximum tolerated dose of vorinostat, Graded according to the NCI CTCAE., 2 weeks|Grade 3, 4, or 5 adverse events graded using the NCI CTCAE version 4.0, Up to 30 days after completion of study treatment	Response, evaluated using the new international criteria proposed by the RECIST committee, To be assigned a status of PR or CR, changes in tumor measurements must be confirmed by repeat assessments that should be performed 4 weeks or more after the criteria for response are first met., Up to 4 weeks after completion of study treatment|Gene expression studies for evidence of up-regulation or down-…		National Cancer Institute (NCI)		ALL	ADULT, OLDER_ADULT	PHASE1	54	NIH	INTERVENTIONAL	Allocation: NA|Intervention Model: SINGLE_GROUP|Masking: NONE|Primary Purpose: TREATMENT	NCI-2009-00083|NCI-2009-00083|CDR0000439445|I 55305|6789	2005-07-01	2011-08-01		2005-08-30		2013-09-30	Roswell Park Cancer Institute, Buffalo, New York, 14263, United States
NCT01169532	Ridaforolimus and Vorinostat in Treating Patients With Advanced Solid Tumors or Lymphoma	COMPLETED	This phase I trial is studying the side effects and best dose of giving ridaforolimus and vorinostat together in treating patients with advanced solid tumors or lymphoma. Giving ridaforolimus in combination with vorinostat may stop the growth of cancer cells by blocking some of the enzymes needed for cell growth.	YES	Lymphoma|Unspecified Adult Solid Tumor, Protocol Specific	DRUG: ridaforolimus|DRUG: vorinostat|PROCEDURE: biopsy|OTHER: pharmacological study|OTHER: laboratory biomarker analysis	Maximum Tolerated Dose (MTD), MTD denoted as the highest dose at which no more than one of six patients experienced a dose limiting toxicity (DLT), and expanded to a total of 12 patients. Any drug-related grade 3 or 4 toxicity occurring during the first three weeks of treatment (except nausea, vomiting, diarrhea, serum lipid elevation, or transient electrolyte abnormality that resolved to a grade…	Progression Free Survival, Kaplan Meier curves will be used. Proportions, 95% confidence intervals, and cumulative incidence curves will be used to characterize response rates., 1 year|Overall Survival, Kaplan Meier curves will be used. Proportions, 95% confidence intervals, and cumulative incidence curves will be used to characterize response rates., 1 year		Fox Chase Cancer Center	National Cancer Institute (NCI)	ALL	ADULT, OLDER_ADULT	PHASE1	16	OTHER	INTERVENTIONAL	Allocation: NA|Intervention Model: SINGLE_GROUP|Masking: NONE|Primary Purpose: TREATMENT	09-034|NCI-2010-01907	2010-10-01	2014-03-01	2014-03-01	2010-07-26	2021-02-21	2021-02-21	Fox Chase Cancer Center, Rockledge, Pennsylvania, 19046, United States
NCT01045538	Study of Vorinostat Plus Capecitabine (X) and Cisplatin (P) for 1st Line Treatment of Metastatic or Recurrent Gastric Cancer: Zolinza+XP	COMPLETED	There is scientific rationale for exploring the role of vorinostat, histone deacetylase inhibitor with capecitabine (X) and cisplatin (P), one of standard chemotherapy in patients with advanced gastric cancer. XP is a new standard of care in advanced gastric cancer (AGC) and vorinostat is a novel targeted agent that prevents tumor cell proliferation, survival and angiogenesis through histone deac…	NO	Gastric Cancer|Histone Deacetylase Inhibitor	DRUG: Vorinostat, capecitabine, and cisplatin	Phase 1 - maximum tolerated dose, Phase 2 - response rate, 3 weeks for maximum tolerated dose, and 6 months for response rate	Toxicity profile, toxicity for each cycle|Progression-free survival, Time from first administration of study drug to disease progression or any cause of death, 1 year|Overall survival, Time from first administration of study drug to any cause of death, 1 year		Asan Medical Center		ALL	ADULT, OLDER_ADULT	PHASE1|PHASE2	45	OTHER	INTERVENTIONAL	Allocation: NA|Intervention Model: SINGLE_GROUP|Masking: NONE|Primary Purpose: TREATMENT	AMC0903	2010-02-01	2016-02-01	2016-04-01	2010-01-11		2020-01-07	Asan Medical Center, Seoul, 138-736, Korea, Republic of
NCT00243100	Vorinostat and Gemcitabine in Treating Patients With Metastatic or Unresectable Solid Tumors	COMPLETED	This phase I trial is studying the side effects and best dose of vorinostat and gemcitabine in treating patients with metastatic or unresectable solid tumors. Drugs used in chemotherapy, such as vorinostat and gemcitabine, work in different ways to stop the growth of tumor cells, either by killing the cells or by stopping them from dividing. Vorinostat may also stop the growth of tumor cells by b…	NO	Unspecified Adult Solid Tumor, Protocol Specific	DRUG: vorinostat|DRUG: gemcitabine hydrochloride	Maximally tolerated dose of a combination of SAHA and gemcitabine determined by dose-limiting toxicity as measured by NCI CTCAE v3.0 continuously, 21 days|Pharmacokinetics of SAHA, -0.5, 0.5, 1, 2, 2.5, 3, 4, 6 and 8 hours after day 1 dose; -0.5 hours day 2; and -0.5, 0.5, 1, 2, 2.5, 3, 4, 6 and 8 hours day 3	Best overall response (complete + partial response rate) as measured radiologically by RECIST, Up to 6 years		National Cancer Institute (NCI)		ALL	ADULT, OLDER_ADULT	PHASE1	21	NIH	INTERVENTIONAL	Allocation: NA|Intervention Model: SINGLE_GROUP|Masking: NONE|Primary Purpose: TREATMENT	NCI-2009-00091|NCI-2009-00091|CDR0000445401|2005-0140|6865|U01CA062461	2005-11-01	2011-08-01		2005-10-21		2013-12-16	M D Anderson Cancer Center, Houston, Texas, 77030, United States
NCT00268385	Vorinostat and Temozolomide in Treating Patients With Malignant Gliomas	ACTIVE_NOT_RECRUITING	This phase I trial is studying the side effects and best dose of vorinostat when given together with temozolomide in treating patients with malignant gliomas. Drugs used in chemotherapy, such as vorinostat and temozolomide, work in different ways to stop the growth of tumor cells, either by killing the cells or by stopping them from dividing. Vorinostat may also stop the growth of tumor cells by …	NO	Adult Anaplastic Astrocytoma|Adult Anaplastic Oligodendroglioma|Adult Giant Cell Glioblastoma|Adult Glioblastoma|Adult Gliosarcoma|Adult Mixed Glioma|Recurrent Adult Brain Neoplasm	OTHER: Laboratory Biomarker Analysis|OTHER: Pharmacological Study|DRUG: Temozolomide|DRUG: Vorinostat	MTD of vorinostat with temozolomide defined as the dose at which less than one-third of patients experience dose-limiting toxicity based on the CTC severity grading (Part I), For both parts of the study, treatment administration will be described for all cycles. Doses administered, dose modifications/delays, and duration of therapy will be evaluated. Safety variables summarized by descriptive sta…	Efficacy in terms of anti-tumor activity based on clinical, radiographic, and biologic assessments (Part II), A descriptive analysis of evidence of anti-tumor activity will be provided based on clinical, radiographic, and biologic assessments of efficacy., Up to 4 years|Plasma pharmacokinetic parameters of vorinostat, Presented in tabular and graphic form. Pharmacokinetic parameters of interest s…		National Cancer Institute (NCI)		ALL	ADULT, OLDER_ADULT	PHASE1	83	NIH	INTERVENTIONAL	Allocation: NA|Intervention Model: SINGLE_GROUP|Masking: NONE|Primary Purpose: TREATMENT	NCI-2009-00675|NCI-2009-00675|NABTC 04-03|CDR0000450762|NABTC04-03|NABTC-04-03|U01CA137443|U01CA062399	2005-12-16	2018-10-18	2025-04-24	2005-12-22		2024-08-22	University of Alabama at Birmingham Cancer Center, Birmingham, Alabama, 35233, United States|UCLA / Jonsson Comprehensive Cancer Center, Los Angeles, California, 90095, United States|UCSF Medical Center-Mount Zion, San Francisco, California, 94115, United States|Moffitt Cancer Center, Tampa, Florida, 33612, United States|Emory University Hospital/Winship Cancer Institute, Atlanta, Georgia, 30322,…
NCT00365599	Phase II Trial of SAHA & Tamoxifen for Patients With Breast Cancer	COMPLETED	Phase II trial to explore the efficacy of vorinostat and tamoxifen combined.	YES	Breast Cancer	DRUG: suberoylanilide hydroxamic acid (SAHA, Vorinostat)|DRUG: tamoxifen citrate (Tamoxifen)	Number of Participants With Objective Response (OR), The Objective Response Rate. Response and progression were evaluated in this study using the new international criteria proposed by the Response Evaluation Criteria in Solid Tumors (RECIST). Changes in only the largest diameter (unidimensional measurement) of the tumor lesions are used in the RECIST criteria. For the purposes of this study, pat…	Time to Progression (TTP), The median response duration in months. Response and progression were evaluated in this study using the new international criteria proposed by the Response Evaluation Criteria in Solid Tumors (RECIST)., Up to 30 months|Number of Participants With Serious Adverse Events (SAEs), Safety evaluation according to descriptions and grading scales found in the revised NCI Common…		H. Lee Moffitt Cancer Center and Research Institute	Merck Sharp & Dohme LLC	ALL	ADULT, OLDER_ADULT	PHASE2	43	OTHER	INTERVENTIONAL	Allocation: NA|Intervention Model: SINGLE_GROUP|Masking: NONE|Primary Purpose: TREATMENT	MCC-14662	2006-02-01	2011-04-01	2012-08-01	2006-08-17	2012-03-26	2014-11-21	University of California, San Francisco, California, 94143, United States|Bethesda Memorial Hospital Research Center, Boynton Beach, Florida, 33435, United States|M.D. Anderson of Orlando, Orlando, Florida, 32806, United States|Fawcett Memorial Hospital, Port Charlotte, Florida, 33949, United States|Martin Memorial Cancer Center, Stuart, Florida, 34994, United States|Tallahassee Memorial HealthCa…
NCT00948688	Vorinostat With XRT and 5-FU for Locally Advanced Adenocarcinoma of the Pancreas	TERMINATED	The durg vorinostat (Zolinza) is a type of drug called an histone deacetylase (HDAC) inhibitor. It inhibits a group of enzymes called histone deacetylases. These enzymes help cancer cells survive. By inhibiting these enzymes, vorinostat helps kill cancer cells. In this research study vorinostat will be given along with radiation therapy and the drug 5-FU. This is the first research study in which…	YES	Pancreatic Cancer|Adenocarcinoma of the Pancreas	RADIATION: Radiation therapy|DRUG: 5-FU|DRUG: Vorinostat	Maximally Tolerated Dose (MTD) of Vorinostat in Combination With Infusional 5-FU and Radiation Therapy., The maximum tolerated dose (MTD) is defined as one dose level below the dose level at which participants experience an unacceptable rate of dose-limiting toxicity., 6 weeks|Progression Free Survival (PFS) at 7 Months From Registration, Progression free survival was defined as the duration of t…	Progression Free Survival, Progression free survival for this endpoint was defined as the duration of time from beginning of the patients' initial chemotherapy to time of objective disease progression. Death was regarded as a progression event. Progression was defined by the Response Evaluation Criteria in Solid Tumors (RECIST) as at least a 20% increase in the sum of the longest diameter of targ…		Massachusetts General Hospital	Dana-Farber Cancer Institute|Brigham and Women's Hospital|Merck Sharp & Dohme LLC	ALL	ADULT, OLDER_ADULT	PHASE1|PHASE2	10	OTHER	INTERVENTIONAL	Allocation: NA|Intervention Model: SINGLE_GROUP|Masking: NONE|Primary Purpose: TREATMENT	09-114	2009-08-01	2012-06-01	2013-11-01	2009-07-29	2017-05-10	2017-05-10	Massachusetts General Hospital, Boston, Massachusetts, 02114, United States|Dana-Farber Cancer Institute, Boston, Massachusetts, 02115, United States
NCT00499811	Vorinostat in Treating Patients With Metastatic or Unresectable Solid Tumors or Lymphoma and Liver Dysfunction	COMPLETED	This phase I trial is studying the side effects and best dose of vorinostat in treating patients with metastatic or unresectable solid tumors or lymphoma and liver dysfunction. (closed for accrual as of 04/05/2010) Vorinostat may stop the growth of cancer cells by blocking some of the enzymes needed for cell growth. Vorinostat may have different effects in patients who have changes in their liver…	NO	Adult Grade III Lymphomatoid Granulomatosis|Adult Nasal Type Extranodal NK/T-cell Lymphoma|Anaplastic Large Cell Lymphoma|Angioimmunoblastic T-cell Lymphoma|Cutaneous B-cell Non-Hodgkin Lymphoma|Extranodal Marginal Zone B-cell Lymphoma of Mucosa-associated Lymphoid Tissue|Intraocular Lymphoma|Nodal Marginal Zone B-cell Lymphoma|Primary Central Nervous System Hodgkin Lymphoma|Primary Central Nervo…	DRUG: vorinostat|OTHER: pharmacological study	Pharmacokinetic (PK) variables corresponding to the disposition of vorinostat (SAHA) (Group 1), The Wilcoxon test will be used for PK data. Concentrations of vorinostat and 2 metabolites (vorinostat glucuronide and 4-anilino-4-oxobutanoic acid) will be quantitated with a liquid chromatography-electrospray ionization tandem mass spectrometric method that was developed and validated in our laborato…	Toxicity profile of vorinostat, Toxicities will be graded according to the National Cancer Institute (NCI) Common Toxicity Criteria for Adverse Events (CTCAE) version 4.0. The maximum grade of toxicity for each category of interest will be recorded for each patient and the summary results will be tabulated by category, grade. Tabulations will be separate for each liver dysfunction group, and may …		National Cancer Institute (NCI)		ALL	ADULT, OLDER_ADULT	PHASE1	15	NIH	INTERVENTIONAL	Allocation: NA|Intervention Model: SINGLE_GROUP|Masking: NONE|Primary Purpose: TREATMENT	NCI-2009-00272|NCI-2009-00272|NCI-07-C-0228|CDR0000555102|PCI-UPCI 07-013|UPCI 07-013|8057|N01CM62208|U01CA099168|U01CA062505|U01CA062491|U01CA062487|P30CA047904	2007-06-01	2011-08-01		2007-07-11		2014-02-24	City of Hope Medical Center, Duarte, California, 91010, United States|University of Southern California, Los Angeles, California, 90033, United States|Emory University/Winship Cancer Institute, Atlanta, Georgia, 30322, United States|National Institutes of Health, Bethesda, Maryland, 20892, United States|Wayne State University-Karmanos Cancer Institute, Detroit, Michigan, 48201, United States|Mont…
NCT00821951	Vorinostat in Combination With Palliative Radiotherapy for Patients With Non-Small Cell Lung Cancer	COMPLETED	This is a dose escalation study that will assess the safety of Vorinostat, a Histone Deacetylase (HDAC) inhibitor, in combination with palliative radiotherapy in patients with advanced or metastatic Non-Small Cell Lung Cancer (NSCLC). Vorinostat has been approved for use in patients with cutaneous T-cell lymphomas, but several pre-clinical studies suggest activity in lung cancer cell lines. Sever…	YES	Non-Small Cell Lung Cancer (NSCLC)	DRUG: Vorinostat|RADIATION: Radiotherapy	The Primary Endpoint of the Study is to Establish the Maximum Tolerated Dose of Vorinostat When Given Concurrently With Palliative Radiation., maximum tolerated dose of vorinostat when given concurrently with radiation, 1 Year	Target Lesion Response, 1 Year|Vorinostat Modification of the DNA Damage Response in Patient Samples, 1 Year		Yale University	Merck Sharp & Dohme LLC	ALL	ADULT, OLDER_ADULT	PHASE1	17	OTHER	INTERVENTIONAL	Allocation: NA|Intervention Model: SINGLE_GROUP|Masking: NONE|Primary Purpose: TREATMENT	811004507	2009-05-01	2012-07-01	2012-07-01	2009-01-14	2013-01-17	2020-11-20	Yale University School of Medicine, New Haven, Connecticut, 06520, United States
NCT00138203	Suberoylanilide Hydroxamic Acid in Treating Patients With Stage IIIB, Stage IV, or Recurrent Non-Small Cell Lung Cancer	COMPLETED	This phase II trial is studying how well suberoylanilide hydroxamic acid works in treating patients with stage IIIB, stage IV, or recurrent non-small cell lung cancer. Drugs used in chemotherapy, such as suberoylanilide hydroxamic acid, work in different ways to stop the growth of tumor cells, either by killing the cells or by stopping them from dividing. Suberoylanilide hydroxamic acid may also …	YES	Recurrent Non-small Cell Lung Cancer|Stage IIIB Non-small Cell Lung Cancer|Stage IV Non-small Cell Lung Cancer	DRUG: vorinostat|OTHER: laboratory biomarker analysis	Response Per RECIST Criteria, Per Response Evaluation Criteria In Solid Tumors and assessed by CT: Complete Response(CR), Disappearance of all target lesions; Partial Response(PR),\>=30% decrease in the sum of the longest diameter of target lesions; Overall Response(OR) = CR + PR., Time from treatment initiation until the end of treatment. The median number of cycles was 3 (range 1-27)	Time to Progression, Time to progression per Response Evaluation Criteria In Solid Tumors and assessed by CT: Complete Response(CR), Disappearance of all target lesions; Partial Response(PR),\>=30% decrease in the sum of the longest diameter of target lesions; Overall Response(OR) = CR + PR., From start of treatment to progression (average was 3.7 months)|Overall Survial, Overall survial of subje…		National Cancer Institute (NCI)		ALL	ADULT, OLDER_ADULT	PHASE2	16	NIH	INTERVENTIONAL	Allocation: NA|Intervention Model: SINGLE_GROUP|Masking: NONE|Primary Purpose: TREATMENT	NCI-2012-03070|NCI-2012-03070|CO 04510|6860|P30CA014520|U01CA062491	2005-06-01	2008-12-01	2008-12-01	2005-08-30	2014-05-21	2018-01-30	St. Vincent Regional Cancer Center CCOP, Green Bay, Wisconsin, 54307-3508, United States|Gundersen Lutheran, La Crosse, Wisconsin, 54601, United States|UW Health Oncology - 1 South Park, Madison, Wisconsin, 53715, United States|University of Wisconsin Hospital and Clinics, Madison, Wisconsin, 53792, United States|Holy Family Memorial Hospital, Manitowoc, Wisconsin, 54221, United States
NCT00565227	Phase I Study of Vorinostat in Combination With Docetaxel in Patients With Advanced and Relapsed Solid Malignancies.	TERMINATED	Vorinostat (Suberoylanilide Hydroxamic Acid; NSC 701852) is a drug that inhibits an enzyme that plays a key role in the regulation of cell survival, growth, and eventual cell death, all of which play a role in cancer. As a result, this drug has the potential to affect a tumor's ability to survive. Vorinostat is the most potent drug of its kind that is currently under investigation in clinical tri…	NO	Non-Small-Cell Lung Carcinoma|Prostate Cancer|Bladder Cancer|Urothelial Carcinoma	DRUG: vorinostat (suberoylanilide hydroxamic acid)|DRUG: docetaxel	The TITE-CRM dose escalation scheme will be used in this study to determine the maximum tolerated dose (MTD) of the combination therapy., After 25 evaluable patients are accrued, a final set of side-effect estimates will be produced for each dose level, and the MTD will be the highest dose with a side-effect estimate at or below the target toxicity estimate of 30%.	Although response is not the primary endpoint of this trial, patients with measurable disease will be assessed by standard criteria., For the purposes of this study, tumor response will be assessed every 6 weeks.|To evaluate the blood levels of vorinostat and docetaxel when administered in combination., All blood levels of the drugs will be conducted during the first cycle of chemotherapy only.		University of Michigan Rogel Cancer Center		ALL	ADULT, OLDER_ADULT	PHASE1	12	OTHER	INTERVENTIONAL	Allocation: NA|Intervention Model: SINGLE_GROUP|Masking: NONE|Primary Purpose: TREATMENT	UMCC 2006.026	2007-04-01	2008-11-01	2009-09-01	2007-11-29		2016-12-02	University of Michigan Comprehensive Cancer Center, Ann Arbor, Michigan, 48109, United States
NCT00368875	Phase I-II Study of Vorinostat, Paclitaxel, and Bevacizumab in Metastatic Breast Cancer	COMPLETED	This phase I/II trial is studying the side effects and best dose of vorinostat when given together with paclitaxel and bevacizumab and to see how well they work in treating patients with metastatic breast cancer and/or breast cancer that has recurred in the chest wall and cannot be removed by surgery. Vorinostat may stop the growth of tumor cells by blocking some of the enzymes needed for cell gr…	YES	Male Breast Cancer|Stage IIIB Breast Cancer|Stage IIIC Breast Cancer|Stage IV Breast Cancer	DRUG: vorinostat|DRUG: paclitaxel|BIOLOGICAL: bevacizumab	Recommended Phase II Dose as Assessed by NCI Common Terminology Criteria for Adverse Events (CTCAE) Version 3.0 (Phase I), Dose-limiting toxcities (DLT) were defined as grade 3-4 febrile neutropenia, thrombocytopenia and non-hemtological toxicity attributed to therapy (nausea, vomiting and diarrhea would be considered dose limiting only if not adequately controlled with therapy). Any toxicity occ…	Progression-free Survival (PFS),, Assessed by Kaplan-Meier survival analysis and 95% confidence intervals will be calculated using Greenwood's formulae., From first treatment day until objective or symptomatic progression, assessed up to 12 months|Time to Treatment Failure (TTF), Assessed by Kaplan-Meier survival analysis and 95% confidence intervals will be calculated using Greenwood's formulae.…		National Cancer Institute (NCI)		ALL	ADULT, OLDER_ADULT	PHASE1|PHASE2	54	NIH	INTERVENTIONAL	Allocation: NA|Intervention Model: SINGLE_GROUP|Masking: NONE|Primary Purpose: TREATMENT	NCI-2012-03012|NCI-2012-03012|06-05-291|7703|N01CM62204|N01CM62207|N01CM62205|N01CM62209	2006-07-01	2011-12-01	2011-12-01	2006-08-29	2015-11-05	2015-11-05	Montefiore Medical Center, Bronx, New York, 10467-2490, United States
NCT00005634	Suberoylanilide Hydroxamic Acid in Treating Patients With Advanced Solid Tumors That Have Not Responded to Previous Therapy	COMPLETED	RATIONALE: Drugs used in chemotherapy use different ways to stop tumor cells from dividing so they stop growing or die. PURPOSE: Phase I trial to study the effectiveness of suberoylanilide hydroxamic acid in treating patients who have advanced primary or metastatic solid tumors that have not responded to previous therapy.	NO	Leukemia|Lymphoma|Multiple Myeloma and Plasma Cell Neoplasm|Prostate Cancer|Small Intestine Cancer|Unspecified Adult Solid Tumor, Protocol Specific	DRUG: vorinostat				Memorial Sloan Kettering Cancer Center	National Cancer Institute (NCI)	ALL	ADULT, OLDER_ADULT	PHASE1		OTHER	INTERVENTIONAL	Allocation: |Intervention Model: |Masking: |Primary Purpose: TREATMENT	99-059|CDR0000067789|NCI-H00-0051	2000-01-01	2002-10-01	2002-10-01	2003-12-17		2013-06-19	Memorial Sloan-Kettering Cancer Center, New York, New York, 10021, United States
NCT01174199	Temsirolimus and Vorinostat in Treating Patients With Metastatic Prostate Cancer	TERMINATED	RATIONALE: Temsirolimus and vorinostat may stop the growth of tumor cells by blocking some of the enzymes needed for cell growth. Giving temsirolimus together with vorinostat may kill more tumor cells. PURPOSE: This phase I trial is studying the side effects and best dose of temsirolimus and vorinostat in treating patients with metastatic prostate cancer.	NO	Prostate Cancer|Adenocarcinoma of the Prostate|Hormone-resistant Prostate Cancer|Recurrent Prostate Cancer|Stage IV Prostate Cancer	DRUG: vorinostat|DRUG: temsirolimus|OTHER: laboratory biomarker analysis|PROCEDURE: positron emission tomography/computed tomography	Frequencies of DLT and toxicity, 4 yrs|Adverse events, 4 years	Median survival, median progression-free survival, and frequency of deaths, 4 years|PSA response, Every 2 cycles of treatment|Changes in expression of bone remodeling markers and angiogenesis-related gene and protein expression, Prior to each cycle|Changes in tumor metabolism as assessed by PET/CT scan, Prior to each cycle		Roswell Park Cancer Institute	Merck Sharp & Dohme LLC	MALE	ADULT, OLDER_ADULT	PHASE1	13	OTHER	INTERVENTIONAL	Allocation: NA|Intervention Model: SINGLE_GROUP|Masking: NONE|Primary Purpose: TREATMENT	RPCI I 150709|NCI-2009-01537	2012-02-01	2015-08-01	2016-08-01	2010-08-03		2022-10-03	The Sydney Kimmel Comprehensive Center at John Hopkins, Baltimore, Maryland, 21287, United States|Roswell Park Cancer Institute, Buffalo, New York, 14263, United States
NCT00258349	Vorinostat and Trastuzumab in Treating Patients With Metastatic or Locally Recurrent Breast Cancer	COMPLETED	This phase I/II trial is studying the side effects and best dose of vorinostat when given together with trastuzumab and to see how well they work in treating patients with metastatic breast canceror breast cancer that has recurred in the chest wall. Vorinostat may stop the growth of tumor cells by blocking some of the enzymes needed for cell growth. Monoclonal antibodies, such as trastuzumab, can…	YES	Breast Cancer|Male Breast Cancer|Recurrent Breast Cancer|Stage IIIB Breast Cancer|Stage IIIC Breast Cancer|Stage IV Breast Cancer	DRUG: vorinostat|DRUG: trastuzumab	Response Rate, Tumor response is assessed by Response Evaluation Criteria In Solid Tumors (RECIST) version 1.0. Response included complete response (CR) and partial response (PR). CR is defined as the disappearance of all target lesions. PR is defined as at least a 30% decrease in the sum of the longest diameters of target lesions, taking as reference the baseline sum longest diameter., Tumor ass…	Time to Progression, Tumor response is assessed by Response Evaluation Criteria In Solid Tumors (RECIST) version 1.0. Disease progression is defined as at least a 20% increase in the sum of the longest diameters of target lesions, taking as reference the smallest sum longest diameter recorded since the baseline measurements, or the appearance of one or more new lesion(s). Time to progression is d…		National Cancer Institute (NCI)		ALL	ADULT, OLDER_ADULT	PHASE1|PHASE2	16	NIH	INTERVENTIONAL	Allocation: NA|Intervention Model: SINGLE_GROUP|Masking: NONE|Primary Purpose: TREATMENT	NCI-2009-00503|NCI-2009-00503|CDR0000449963|E1104|E1104|U10CA021115	2006-08-01	2010-08-01	2010-09-01	2005-11-24	2012-09-27	2014-06-02	University of Alabama at Birmingham, Birmingham, Alabama, 35294, United States|Mercy Capitol, Des Moines, Iowa, 50307, United States|Iowa Methodist Medical Center, Des Moines, Iowa, 50309, United States|Iowa Oncology Research Association CCOP, Des Moines, Iowa, 50309, United States|Medical Oncology and Hematology Associates-Des Moines, Des Moines, Iowa, 50309, United States|Medical Oncology and H…
NCT01153672	Vorinostat in Treating Patients With Stage IV Breast Cancer Receiving Aromatase Inhibitor Therapy	COMPLETED	This pilot clinical trial studies vorinostat in treating patients with stage IV breast cancer receiving aromatase inhibitor (AI) therapy. Vorinostat may stop the growth of tumor cells by blocking some of the enzymes needed for cell growth. Vorinostat may also help AI therapy work better by making tumor cells more sensitive to the drug	YES	Male Breast Cancer|Recurrent Breast Cancer|Stage IV Breast Cancer	DRUG: vorinostat|OTHER: laboratory biomarker analysis|PROCEDURE: biopsy|RADIATION: F-18 16 alpha-fluoroestradiol|PROCEDURE: positron emission tomography|DRUG: anastrozole|DRUG: letrozole|DRUG: exemestane|GENETIC: gene expression analysis	Rate of Clinical Benefit According to RECIST, Conventional imaging (CT, bone scan) was performed at baseline and at week 8 and tumor response assessed by RECIST criteria, Up to approximately 5 years|Duration of Response, Duration of response will be summarized for responders., Up to approximately 5 years	Progression-free Survival, Kaplan-Meier survival curves will be used to describe progression-free survival. For progression-free survival, patients without documented disease progression or death will be treated as censored observations on the date of the last tumor assessment., Time elapsed from the first day of study treatment, until disease progression or death, assessed up to approximately 5 …		University of Washington	National Cancer Institute (NCI)	ALL	ADULT, OLDER_ADULT	NA	8	OTHER	INTERVENTIONAL	Allocation: NA|Intervention Model: SINGLE_GROUP|Masking: NONE|Primary Purpose: TREATMENT	6856|NCI-2010-01289	2010-11-01	2012-07-01	2016-08-11	2010-06-30	2014-11-07	2019-09-06	Fred Hutchinson Cancer Research Center/University of Washington Cancer Consortium, Seattle, Washington, 98109, United States
NCT01789255	Vorinostat, Tacrolimus, and Methotrexate in Preventing GVHD After Stem Cell Transplant in Patients With Hematological Malignancies	COMPLETED	This pilot phase II trial studies how well giving vorinostat, tacrolimus, and methotrexate works in preventing graft-versus-host disease (GVHD) after stem cell transplant in patients with hematological malignancies. Vorinostat, tacrolimus, and methotrexate may be an effective treatment for GVHD caused by a bone marrow transplant.	YES	Accelerated Phase Chronic Myelogenous Leukemia|Adult Acute Myeloid Leukemia in Remission|Adult Acute Myeloid Leukemia With 11q23 (MLL) Abnormalities|Adult Acute Myeloid Leukemia With Del(5q)|Adult Acute Myeloid Leukemia With Inv(16)(p13;q22)|Adult Acute Myeloid Leukemia With t(15;17)(q22;q12)|Adult Acute Myeloid Leukemia With t(16;16)(p13;q22)|Adult Acute Myeloid Leukemia With t(8;21)(q22;q22)|Ad…	DRUG: vorinostat|DRUG: tacrolimus|DRUG: cyclosporine|DRUG: methotrexate|OTHER: laboratory biomarker analysis|OTHER: pharmacological study	The Number of Participants That Experience Grade 2-4 Acute GVHD (Graft Versus Host Disease) by Day 100, The incidence of grade 2-4 acute GVHD (Graft Versus Host Disease) by day 100 Grade 2 GVHD: Maculopapular rash covering 25-50% of BSA (Body Surface Area), bilirubin between 3.1-6 mg/dl, and/ or adult stool output between 1000-1500 ml/day (child between 20-30 ml/kg/day). Grade 3 GVHD: Maculopapul…	Mean Percent of Planned Dose Administered, The addition of vorinostat to tacrolimus and methotrexate for GVHD prophylaxis will be considered feasible if 60% or more of the planned doses are administered., Up to day 30|The Percentage of Patients Alive Without GVHD or Use of Steroids, The percentage of patients alive without GVHD or use of steroids at 1 year., Up to 1 year|The Percentage of Patient…		National Cancer Institute (NCI)		ALL	ADULT, OLDER_ADULT	PHASE2	12	NIH	INTERVENTIONAL	Allocation: NA|Intervention Model: SINGLE_GROUP|Masking: NONE|Primary Purpose: SUPPORTIVE_CARE	NCI-2013-00355|NCI-2013-00355|HUM00070080|UMCC 2012.047|9330|P30CA046592	2013-06-01	2014-03-01	2014-03-01	2013-02-12	2015-11-13	2018-07-24	University of Michigan University Hospital, Ann Arbor, Michigan, 48109, United States
NCT00641706	Vorinostat and Bortezomib in Treating Patients With Progressive, Recurrent Glioblastoma Multiforme	COMPLETED	This phase II trial is studying how well giving vorinostat together with bortezomib works in treating patients with progressive, recurrent glioblastoma multiforme. Vorinostat and bortezomib may stop the growth of tumor cells by blocking some of the enzymes needed for cell growth. Giving vorinostat together with bortezomib may kill more tumor cells.	YES	Adult Giant Cell Glioblastoma|Adult Glioblastoma|Adult Gliosarcoma|Recurrent Adult Brain Tumor	DRUG: vorinostat|PROCEDURE: therapeutic conventional surgery|DRUG: bortezomib	Progression-free Survival at 6 Months, Estimated using the Binomial point estimator (number of successes divided by the total number of evaluable patients). A patient is classified as a success if alive and progression-free at 6 months. For patients with bidimensionally measurable disease (measurable disease), progression is defined as \> 25% increase in product of perpendicular diameters of cont…	Overall Survival, Estimated using Kaplan-Meier survival curve., From study registration to date of death due to any cause or last follow-up (up to 5 years)|Time to Progression, Estimated using Kaplan-Meier survival curve. Patients who died were considered to have disease progression at the time of death unless there was documented evidence that no progression occurred before death. For patients w…		National Cancer Institute (NCI)		ALL	ADULT, OLDER_ADULT	PHASE2	44	NIH	INTERVENTIONAL	Allocation: NON_RANDOMIZED|Intervention Model: PARALLEL|Masking: NONE|Primary Purpose: TREATMENT	NCI-2009-00668|NCI-2009-00668|CDR0000590113|NCCTG-N0779|N0779|N0779|U10CA025224	2008-07-01	2010-07-01	2010-11-01	2008-03-24	2013-07-10	2014-05-14	Mayo Clinic in Arizona, Scottsdale, Arizona, 85259, United States|The Medical Center of Aurora, Aurora, Colorado, 80012, United States|Boulder Community Hospital, Boulder, Colorado, 80301, United States|Penrose-Saint Francis Healthcare, Colorado Springs, Colorado, 80907, United States|Porter Adventist Hospital, Denver, Colorado, 80210, United States|Exempla Saint Joseph Hospital, Denver, Colorado…
NCT00838929	Study of the Combination of Vorinostat and Radiation Therapy for the Treatment of Patients With Brain Metastases	COMPLETED	Vorinostat in combination with radiation therapy can be administered safely and will be tolerated in patients with brain metastases, while providing an assessment of the anti-tumor activity of this combination. This is a multi-center, open-label, non-randomized Phase I study in patients with brain metastases. Patients will be administered oral Vorinostat and radiation therapy and will be treated …	YES	Brain Metastases	DRUG: Vorinostat|RADIATION: Radiation Therapy	Maximum Tolerated Dose (MTD) and Recommended Phase II Dose (RP2D) of Vorinostat and Radiotherapy in Patients With Brain Metastases., To determine the maximum tolerated dose (MTD) and recommended phase II dose (RP2D) of Vorinostat and radiotherapy in patients with brain metastases. The maximum tolerated dose (MTD) will be one dose below the DLT occurring in at least 1 out of 3 subjects. Dose level…			Sidney Kimmel Cancer Center at Thomas Jefferson University	Merck Sharp & Dohme LLC	ALL	ADULT, OLDER_ADULT	PHASE1	17	OTHER	INTERVENTIONAL	Allocation: NON_RANDOMIZED|Intervention Model: SINGLE_GROUP|Masking: NONE|Primary Purpose: TREATMENT	08D.522|2008-19	2009-03-01	2012-01-01	2015-03-01	2009-02-09	2013-11-01	2016-11-29	Thomas Jefferson University, Philadelphia, Pennsylvania, 19107, United States|The University of Texas Southwestern Medical Center, Dallas, Texas, 75390, United States
NCT00744354	Vorinostat, Bortezomib, and Doxorubicin Hydrochloride Liposome in Treating Patients With Relapsed or Refractory Multiple Myeloma	TERMINATED	RATIONALE: Vorinostat and bortezomib may stop the growth of cancer cells by blocking some of the enzymes needed for cell growth. Bortezomib may also stop the growth of multiple myeloma by blocking blood flow to the tumor. Drugs used in chemotherapy, such as doxorubicin hydrochloride liposome, work in different ways to stop the growth of cancer cells, either by killing the cells or by stopping the…	NO	Multiple Myeloma and Plasma Cell Neoplasm	DRUG: bortezomib|DRUG: pegylated liposomal doxorubicin hydrochloride|DRUG: vorinostat	Maximum tolerated dose of vorinostat, 4 years	Overall response rate, 5 years|Duration of response, 5 years		UNC Lineberger Comprehensive Cancer Center	Merck Sharp & Dohme LLC|Millennium Pharmaceuticals, Inc.|Ortho Biotech, Inc.	ALL	ADULT, OLDER_ADULT	PHASE1	32	OTHER	INTERVENTIONAL	Allocation: NA|Intervention Model: SINGLE_GROUP|Masking: NONE|Primary Purpose: TREATMENT	LCCC 0715|08-1073	2008-10-01	2011-12-01	2015-04-01	2008-09-01		2018-01-18	Mount Sinai Medical Center, New York, New York, 10029, United States|Lineberger Comprehensive Cancer Center at University of North Carolina - Chapel Hill, Chapel Hill, North Carolina, 27599-7295, United States|Duke Comprehensive Cancer Center, Durham, North Carolina, 27710, United States|Wake Forest University Comprehensive Cancer Center, Winston-Salem, North Carolina, 27157-1096, United States
NCT00238303	Vorinostat in Treating Patients With Progressive or Recurrent Glioblastoma Multiforme	COMPLETED	This phase II trial is studying how well vorinostat works in treating patients with progressive or recurrent glioblastoma multiforme. Drugs used in chemotherapy, such as vorinostat, work in different ways to stop the growth of tumor cells, either by killing the cells or by stopping them from dividing. Vorinostat may also stop the growth of tumor cells by blocking some of the enzymes needed for ce…	YES	Adult Giant Cell Glioblastoma|Adult Glioblastoma|Adult Gliosarcoma|Recurrent Adult Brain Tumor	DRUG: vorinostat|PROCEDURE: conventional surgery	Proportion of Successes (Patients Alive and Progression-free), Estimated using the Binomial point estimator (number of successes divided by the total number of evaluable patients) and the Binomial 95% confidence interval estimated by the exact method. Definition of progression: Bidimensionally measurable disease: \>25% increase in product of perpendicular diameters of contrast enhancement or mass…	Survival, Estimated using Kaplan-Meier survival curve., From study registration to date of death due to any cause or last follow-up (up to 5 years)|Confirmed Tumor Response, A confirmed tumor response will be defined as an objective status of complete response (CR), partial response (PR), or regression (REGR) on two consecutive evaluations, which include neuroimaging, lasting during a period of a…		National Cancer Institute (NCI)		ALL	ADULT, OLDER_ADULT	PHASE2	103	NIH	INTERVENTIONAL	Allocation: RANDOMIZED|Intervention Model: PARALLEL|Masking: NONE|Primary Purpose: TREATMENT	NCI-2009-00646|NCI-2009-00646|CDR0000445405|NCCTG-N047B|N047B|N047B|U10CA025224	2005-09-01	2008-07-01	2010-03-01	2005-10-13	2013-07-10	2014-05-23	North Central Cancer Treatment Group, Rochester, Minnesota, 55905, United States
NCT00787527	SAHA + CHOP in Untreated T-cell Non-Hodgkin's Lymphoma	COMPLETED	The goal of this clinical research study is to find out how well the drug Zolinza (vorinostat) works in combination with the drug combination called CHOP (cyclophosphamide, doxorubicin, vincristine, and prednisone) to treat patients with untreated T-cell Non-Hodgkin's Lymphoma (NHL). The safety of these drugs in combination and the best dose of vorinostat when given in combination with CHOP will …	YES	Lymphoma	DRUG: Zolinza (vorinostat)|DRUG: Cyclophosphamide|DRUG: Doxorubicin|DRUG: Vincristine|DRUG: Prednisone	Phase I Maximum Tolerated Dose (MTD) of Vorinostat, MTD of Vorinostat when administered in combination with Cyclophosphamide, Doxorubicin, Vincristine, Prednisone (CHOP) defined as highest dose level in which 6 patients have been treated with less than 2 instances of dose limiting toxicity (DLT). Continual reassessment during each 21-day cycle to assess dose limiting toxicity. Two schedules of Vo…			M.D. Anderson Cancer Center	Merck Sharp & Dohme LLC	ALL	ADULT, OLDER_ADULT	PHASE1|PHASE2	14	OTHER	INTERVENTIONAL	Allocation: NA|Intervention Model: SINGLE_GROUP|Masking: NONE|Primary Purpose: TREATMENT	2008-0484	2008-11-01	2012-12-01	2012-12-01	2008-11-07	2014-09-09	2014-09-09	UT MD Anderson Cancer Center, Houston, Texas, 77030, United States
NCT02151721	Phase I of Vorinostat-Iressa Combined Therapy on Resistance by BIM Polymorphysim in EGFR Mutant Lung Cancer	UNKNOWN	* Gefitinib is an orally active epidermal growth factor receptor-tyrosine kinase inhibitor (EGFR-TKI). However, 20-30% of patients with EGFR-activating mutations show intrinsic resistance to EGFR-TKI. * EGFR-mutant non-small cell lung cancer (NSCLC) cells with BIM (BCL2L11) deletion polymorphism show the impaired generation of BIM with the proapoptotic BH3 domain, as well as resistance to EGFR-TK…	NO	Non-Small-Cell Lung Carcinoma	DRUG: Vorinostat, gefitinib	MTD (Maximum Tolerated Dose), MTD (Maximum Tolerated Dose)defined as the highest dose level at which \< 2 out of 6 patients experienced a DLT., Second cycle (Day 28)			Kanazawa University		ALL	ADULT, OLDER_ADULT	PHASE1	12	OTHER	INTERVENTIONAL	Allocation: NA|Intervention Model: SINGLE_GROUP|Masking: NONE|Primary Purpose: TREATMENT	H25-S-I-005	2014-06-01	2018-02-20	2018-02-20	2014-05-30		2018-02-05	Nagoya University Graduate School of Medicine, Nagoya, Aichi, 466-8560, Japan|Institute of Biomedical Research and Innovation Hospital, Kobe, Hyogo-ken, 650-0047, Japan|Kanazawa University Hospital, Kanazawa, Ishikawa, 920-0934, Japan|Tohoku University Hospital, Sendai, Miyagi, 980-8574, Japan|Shizuoka Cancer Center, Sunto-gun, Shizuoka, 411-8777, Japan
NCT00667082	NPI-0052 and Vorinostat in Patients With Non-small Cell Lung Cancer, Pancreatic Cancer, Melanoma or Lymphoma	COMPLETED	This is a clinical trial examining the safety, pharmacokinetics, pharmacodynamics and efficacy of IV NPI-0052 (a proteasome inhibitor) in combination with oral vorinostat (Zolinza; a HDAC inhibitor) in patients with non-small cell lung cancer, pancreatic cancer, melanoma or lymphoma. Proteasome inhibitors block the breakdown of proteins by cells and HDAC inhibitors block modification of proteins …	NO	Non-Small Cell Lung Cancer|Pancreatic Cancer|Melanoma|Lymphoma|Multiple Myeloma	DRUG: NPI-0052 (marizomib) + vorinostat	To determine the Maximum tolerated Dose (MTD) and/or Recommended Phase 2 Dose (RP2D) of the combination NPI-0052 and Vorinostat, continuously	To evaluate the pharmacokinetics and pharmacodynamics of NPI-0052 and vorinostat, continuous|To evaluate the safety and toxicity profile of the combination of NPI-0052 and vorinostat, continuous|To evaluate the anti-tumor activity of NPI-0052 and vorinostat, continuous		Celgene		ALL	ADULT, OLDER_ADULT	PHASE1	22	INDUSTRY	INTERVENTIONAL	Allocation: NA|Intervention Model: SINGLE_GROUP|Masking: NONE|Primary Purpose: OTHER	NPI-0052-103	2008-03-01	2010-01-01	2010-01-01	2008-04-25		2017-11-22	Royal Adelaide Hospital, Adelaide, South Australia, 5000, Australia|The Queen Elizabeth Hospital, Woodville South, South Australia, 5011, Australia|Sir Charles Gairdner Hospital and University of Western Australia, Nedlands, Western Australia, 6009, Australia
NCT01695057	Vorinostat Before Surgery in Treating Patients With Triple-Negative Breast Cancer	WITHDRAWN	This pilot clinical trial studies vorinostat before surgery in treating patients with triple-negative breast cancer. Vorinostat may stop the growth of tumor cells by blocking some of the enzymes needed for cell growth. Giving enzyme inhibitor therapy before surgery may make the tumor smaller and reduce the amount of normal tissue that needs to be removed	NO	Stage II Breast Cancer|Stage IIIA Breast Cancer|Triple-negative Breast Cancer	DRUG: vorinostat|PROCEDURE: therapeutic conventional surgery|OTHER: laboratory biomarker analysis	Combined PR/ER response, The proportion of patients who achieve sufficient deacetylation of ER and PR will be estimable with a standard error no greater than +/- 0.05. The proportion of patients who exhibit a sufficient change in ER or PR expression can be estimated with similar precision. In addition, paired t-tests and McNamara脙垄s test will be used to evaluate whether the effect of vorinostat o…	Grade 3 or 4 toxicities using National Cancer Institute (NCI) Common Terminology Criteria for Adverse Events (CTCAE) version 4.0, The toxicities observed will be summarized in terms of type (organ affected or laboratory determination such as absolute neutrophil count), severity (by NCI Common Toxicity Criteria v4.0 and nadir or maximum values for the laboratory measures), time of onset (i.e. week…		University of Southern California	National Cancer Institute (NCI)	FEMALE	ADULT, OLDER_ADULT	NA	0	OTHER	INTERVENTIONAL	Allocation: NA|Intervention Model: SINGLE_GROUP|Masking: NONE|Primary Purpose: TREATMENT	1B-10-10|NCI-2012-01612	2012-10-01	2014-10-01	2015-10-01	2012-09-27		2014-01-28
NCT00275080	Vorinostat and Decitabine in Treating Patients With Advanced Solid Tumors or Relapsed or Refractory Non-Hodgkin's Lymphoma, Acute Myeloid Leukemia, Acute Lymphocytic Leukemia, or Chronic Myelogenous Leukemia	COMPLETED	This phase I trial is studying the side effects and best dose of vorinostat when given together with decitabine in treating patients with advanced solid tumors or relapsed or refractory non-Hodgkin's lymphoma, acute myeloid leukemia, acute lymphocytic leukemia, or chronic myelogenous leukemia. Vorinostat may stop the growth of cancer cells by blocking some of the enzymes needed for cell growth. D…	NO	Adult Acute Myeloid Leukemia With 11q23 (MLL) Abnormalities|Adult Acute Myeloid Leukemia With Inv(16)(p13;q22)|Adult Acute Myeloid Leukemia With t(15;17)(q22;q12)|Adult Acute Myeloid Leukemia With t(16;16)(p13;q22)|Adult Acute Myeloid Leukemia With t(8;21)(q22;q22)|Blastic Phase Chronic Myelogenous Leukemia|Extranodal Marginal Zone B-cell Lymphoma of Mucosa-associated Lymphoid Tissue|Nodal Margin…	DRUG: vorinostat|DRUG: decitabine	Maximum tolerated dose and recommended phase II dose of vorinostat and decitabine, Graded using National Cancer Institute (NCI) Common Terminology Criteria for Adverse Events (CTCAE) version 3.0., Course 1	Minimal effective dose of vorinostat in combination with decitabine by bone marrow and/or peripheral blood (for leukemia), Baseline and between days 3-10|Pharmacokinetics of vorinostat in conjunction with decitabine, Measured by peripheral blood. Performed by high-performance liquid chromatography (HPLC). Estimated by taking the mean concentration one hour after administration per patient on days…		National Cancer Institute (NCI)		ALL	ADULT, OLDER_ADULT	PHASE1	80	NIH	INTERVENTIONAL	Allocation: NA|Intervention Model: SINGLE_GROUP|Masking: NONE|Primary Purpose: TREATMENT	NCI-2009-00092|NCI-2009-00092|PMH-PHL-046|CDR0000456473|NCI-6869|PHL-046|6869|U01CA132123	2006-02-01	2009-11-01	2014-08-01	2006-01-11		2014-08-27	Chedoke-McMaster Hospitals, Hamilton, Ontario, L8S 4L8, Canada|Juravinski Cancer Centre at Hamilton Health Sciences, Hamilton, Ontario, L8V 5C2, Canada|Princess Margaret Hospital Phase 2 Consortium, Toronto, Ontario, M5G 2M9, Canada|University Health Network-Princess Margaret Hospital, Toronto, Ontario, M5G 2M9, Canada
NCT01600742	Vorinostat and Concurrent Whole Brain Radiotherapy for Brain Metastasis	TERMINATED	Vorinostat is a potent and well tolerated HDAC inhibitor. It has been reported to enhance radiosensitivity of cancer cells. We hypothesize that the addition of vorinostat to WBRT may increase therapeutic efficacy for patients with brain metastases.	NO	Brain Metastasis	DRUG: Vorinostat|DRUG: Placebo	To evaluate brain-specific progression free survival rate at 6 months, 6 months	brain-specific PFS, from randomization to progression of brain metastasis or death, assessed up to 36 months|PFS, from randomization to progression or death, assessed up to 36 months|response rate, 6 months|time to neuro-cognitive progression, 12 months|time to neurologic progression, 12 months|HRQoL, 12 months|Overall survival, from randomization to death, assessed up to 36 months		National Taiwan University Hospital		ALL	ADULT, OLDER_ADULT	PHASE2	4	OTHER	INTERVENTIONAL	Allocation: RANDOMIZED|Intervention Model: PARALLEL|Masking: QUADRUPLE (PARTICIPANT, CARE_PROVIDER, INVESTIGATOR, OUTCOMES_ASSESSOR)|Primary Purpose: TREATMENT	201110052MB	2012-08-01	2013-12-01	2013-12-01	2012-05-17		2014-01-09	National Taiwan University Hospital, Taipei, 100, Taiwan
NCT01790568	Vorinostat Plus Tacrolimus & Methotrexate to Prevent Graft vs Host Disease Following Unrelated Stem Cell Transplant	COMPLETED	This protocol, UMCC 2012.047, was a pilot study initially intended for 12 subjects. After completing enrollment of the planned 12 subjects, we are extending the study to an additional 25 subjects. The trial will examine the safety and efficacy of the addition of vorinostat, the study drug, to standard medications to try to prevent or lower the risk of graft versus-host disease (GVHD) for recipien…	YES	Graft vs Host Disease|Hematologic Neoplasms|Non-Neoplastic Hematologic and Lymphocytic Disorder	DRUG: Vorinostat|DRUG: Tacrolimus|DRUG: Methotrexate	Percentage of Patients That Experience Grade 2-4 GVHD Within 100 Days of Transplant, GVHD Staging: Grade 2: (Skin) Maculopapular rash 25-50% BSA, (Liver) bilirubin 3.1-6mg/dl, (Gut) 1000-1500 ml/day for adult and 20-30ml/kg/day for child. Grade 3: (Skin) Maculopapular rash \>50% BSA, (Liver) 6.1-15mg/dl, (Gut) \>1500mg/day for adult and \>30ml/kg/day for child. Grade 4: (Skin) Generalized erythro…	Percentage of Patients Alive at 1 Year, Overall survival at 1 Year., 1 Year|Non-Relapse Mortality Incidence, 1 year		University of Michigan Rogel Cancer Center		ALL	ADULT, OLDER_ADULT	PHASE2	26	OTHER	INTERVENTIONAL	Allocation: NA|Intervention Model: SINGLE_GROUP|Masking: NONE|Primary Purpose: PREVENTION	UMCC 2012.047|HUM00070080	2014-12-01	2017-01-01	2017-10-31	2013-02-13	2018-01-02	2018-08-13	University of Michigan Cancer Center, Ann Arbor, Michigan, 48109, United States
NCT01587352	Vorinostat in Treating Patients With Metastatic Melanoma of the Eye	ACTIVE_NOT_RECRUITING	This phase II trial studies how well vorinostat works in treating patients with melanoma of the eye that has spread to other parts of the body (metastatic). Vorinostat may stop the growth of tumor cells by blocking some of the enzymes needed for cell growth.	NO	Metastatic Uveal Melanoma|Stage IV Uveal Melanoma AJCC v7	OTHER: Laboratory Biomarker Analysis|DRUG: Vorinostat	Overall response rate in patients with uveal melanoma, Defined as the rate of complete and partial responses. The response rate along with 90% confidence interval will be estimated., Up to 3 years	Overall survival, Overall survival curves will be generated using Kaplan-Meier methodology., From start of treatment to death or last follow-up will be estimated, assessed up to 3 years|Progression free survival, Progression-free survival curves will be generated using Kaplan-Meier methodology., From start of treatment to date of progression, death or last follow-up will be estimated, assessed up…	Gnaq mutation status, Associations of each unique mutation status with overall response will be assessed using Fisher's exact test., Up to day 15|GNA11 mutation status, Associations of each unique mutation status with overall response will be assessed using Fisher's exact test., Up to day 15|BAP1 mutation status, Associations of each unique mutation status with overall response will be assessed u…	National Cancer Institute (NCI)	Institut Curie Paris|Memorial Sloan Kettering Cancer Center|Moffitt Cancer Center P2C	ALL	ADULT, OLDER_ADULT	PHASE2	40	NIH	INTERVENTIONAL	Allocation: NA|Intervention Model: SINGLE_GROUP|Masking: NONE|Primary Purpose: TREATMENT	NCI-2012-00860|NCI-2012-00860|CUMC-IRBAAAO5917|AAAO5917|MSKCC-12-027|AAAO5917|9111|N01CM00100|N01CM62206|P30CA008748|U01CA069856|UM1CA186689	2012-05-29	2024-12-31	2024-12-31	2012-04-30		2024-05-29	NYP/Columbia University Medical Center/Herbert Irving Comprehensive Cancer Center, New York, New York, 10032, United States|Memorial Sloan Kettering Cancer Center, New York, New York, 10065, United States|Vanderbilt University/Ingram Cancer Center, Nashville, Tennessee, 37232, United States
NCT01208454	Vorinostat and Isotretinoin in Treating Patients With High-Risk Refractory or Recurrent Neuroblastoma	COMPLETED	This phase I trial is studying the side effects and the best dose of vorinostat when given together with isotretinoin to see how well it works in treating patients with high-risk refractory or recurrent neuroblastoma. Vorinostat may stop the growth of tumor cells by blocking some of the enzymes needed for cell growth. Isotretinoin may help vorinostat work better by making tumor cells more sensiti…	NO	Localized Unresectable Neuroblastoma|Recurrent Neuroblastoma|Regional Neuroblastoma|Stage 4 Neuroblastoma|Stage 4S Neuroblastoma	DRUG: Isotretinoin|OTHER: Laboratory Biomarker Analysis|OTHER: Pharmacological Study|DRUG: Vorinostat	Incidence of toxicity as assessed by NCI CTCAE v. 4.0, All toxicities observed will be summarized in terms of type (organ affected or laboratory determination), severity (by NCI CTCAE), and attribution. Tables will be created to summarize theses toxicities and side effects by dose level and by course., Up to 3 years|MTD of vorinostat, determined according to incidence of dose-limiting toxicities …	Best response, assessed using Response Evaluation Criteria in Solid Tumors (RECIST), Up to 3 years|Survival, Up to 3 years|Time-to-failure, Up to 3 years		National Cancer Institute (NCI)		ALL	CHILD, ADULT	PHASE1	29	NIH	INTERVENTIONAL	Allocation: NA|Intervention Model: SINGLE_GROUP|Masking: NONE|Primary Purpose: TREATMENT	NCI-2011-02522|NCI-2011-02522|N2008-02|CDR0000683405|NANT-N2008-02|NANT 08-02|NANT N2008-02|N2008-02|P01CA081403	2010-12-01	2014-09-01		2010-09-24		2015-11-24	Children's Hospital Los Angeles, Los Angeles, California, 90027, United States|Lucile Packard Children's Hospital Stanford University, Palo Alto, California, 94304, United States|UCSF Medical Center-Parnassus, San Francisco, California, 94143, United States|Children's Hospital Colorado, Aurora, Colorado, 80045, United States|Children's Healthcare of Atlanta - Egleston, Atlanta, Georgia, 30322, Un…
NCT00983268	Capecitabine, Vorinostat, and Radiation Therapy in Treating Patients With Nonmetastatic Pancreatic Cancer	COMPLETED	RATIONALE: Drugs used in chemotherapy, such as capecitabine, work in different ways to stop the growth of tumor cells, either by killing the cells or by stopping them from dividing. Vorinostat may stop the growth of tumor cells by blocking some of the enzymes needed for cell growth. Radiation therapy uses high energy x-rays to kill tumor cells. Giving capecitabine and vorinostat together with rad…	NO	Pancreatic Cancer|Periampullary Adenocarcinoma	DRUG: capecitabine|DRUG: vorinostat|RADIATION: Radiotherapy|PROCEDURE: Surgery to remove tumor	Maximum tolerated dose of vorinostat when given in combination with capecitabine and radiotherapy, Two weeks after completing radiotherapy	Toxicity as assessed by NCI CTCAE v3.0, Six weeks after completing chemo-radiation therpay|Tumor response as assessed by RECIST criteria, Six weeks after completing chemo-radiation therpay|Biological effect, Six weeks after completing chemo-radiation therapy		Vanderbilt-Ingram Cancer Center	National Cancer Institute (NCI)|National Comprehensive Cancer Network	ALL	ADULT, OLDER_ADULT	PHASE1	21	OTHER	INTERVENTIONAL	Allocation: NA|Intervention Model: SINGLE_GROUP|Masking: NONE|Primary Purpose: TREATMENT	VICC GI 0934|P30CA068485|VU-VICC-GI-0934|IRB# 090791|NCCN-M02	2009-10-01	2013-02-01	2013-02-01	2009-09-24		2015-06-15	Vanderbilt-Ingram Cancer Center, Nashville, Tennessee, 37232-6838, United States
NCT03843528	Vorinostat Dose-escalation After Allogeneic Hematopoietic Cell Transplantation	RECRUITING	The objective of this study is to evaluate the maximum tolerated (MTD) of vorinostat used in combination with low-dose azacitidine after allogeneic hematopoietic cell transplantation (alloHCT) for prevention of relapse of childhood myeloid malignancies.	NO	Acute Myeloid Leukemia|Myelodysplastic Syndromes|Mixed Phenotype Acute Leukemia|Juvenile Myelomonocytic Leukemia	DRUG: Vorinostat|DRUG: Azacitidine Injection	Maximum tolerated dose (MTD), The primary outcome of this study is to determine the MTD of vorinostat in combination with low-dose azacitidine, using dose-escalation methodology. This is based on toxicities developed by participants enrolled on the study., 4 months	Dose-limiting toxicities, Rates of side effects from vorinostat will be recorded and described., 4 months|GVHD, Incidence of GVHD will be recorded and described., 1 year|Relapse, Incidence of relapse will be recorded and described, 1 year|Survival, Duration of survival will be recorded and described, 1 year|Immune recovery, Immune profile will be measured monthly for the first year post-transplan…		Johns Hopkins All Children's Hospital		ALL	CHILD, ADULT	PHASE1	15	OTHER	INTERVENTIONAL	Allocation: NA|Intervention Model: SINGLE_GROUP|Masking: NONE|Primary Purpose: TREATMENT	IRB00202540	2019-05-01	2025-07-30	2025-10-30	2019-02-18		2024-08-02	Johns Hopkins All Children's Hospital, Saint Petersburg, Florida, 33701, United States
NCT01500538	A Pilot Study of Oral Vorinostat Plus Oral Eltrombopag Support in Patients With Lymphoma (VEIL)	TERMINATED	Vorinostat is a drug (Histone Deacetylase Inhibitor \[HDACi\]) administered orally that has been approved in United States for the patients with cutaneous Tcell lymphoma (CTCL) who have progressive, persistent or recurrent disease on or following two systemic therapies. In the early period of treatment with vorinostat, some patients may experience low platelet counts. Therefore this study will be…	NO	Follicular Lymphoma|Marginal Zone Lymphoma|Mantle Cell Lymphoma	DRUG: Eltrombopag and Vorinostat	The occurrence of all grade III/IV adverse events (haematological and non haematological) during vorinostat and eltrombopag combination therapy, The period of observation for the primary endpoint is defined as the observation for 6 cycles of eligible patients who have commencement eltrombopag following commencement of vorinostat., One year from trial entry	Occurrence of thrombocytopenia (TCP) with vorinostat therapy and response to eltrombopag: platelet, transfusion and bleeding endpoints, Occurrence \& severity of thrombocytopenia (TCP), all grades at baseline \& during first 6 vorinostat cycles. Occurrence \& severity of worsening grade of TCP (relative to day 1 cycle 1 of vorinostat therapy) after cycle 1 day 8. Occurrence \& severity of TCP fol…		Peter MacCallum Cancer Centre, Australia	GlaxoSmithKline|Merck Sharp & Dohme LLC	ALL	ADULT, OLDER_ADULT	PHASE2	1	OTHER	INTERVENTIONAL	Allocation: NA|Intervention Model: SINGLE_GROUP|Masking: NONE|Primary Purpose: TREATMENT	11/111	2012-10-01	2013-05-01	2014-05-01	2011-12-28		2016-02-15	Peter MacCallum Cancer Centre, Melbourne, Victoria, 3002, Australia
NCT01567709	Alisertib in Combination With Vorinostat in Treating Patients With Relapsed or Recurrent Hodgkin Lymphoma, B-Cell Non-Hodgkin Lymphoma, or Peripheral T-Cell Lymphoma	COMPLETED	This phase I trial studies the side effects and the best dose of alisertib when given together with vorinostat in treating patients with Hodgkin lymphoma, B-cell non-Hodgkin lymphoma, or peripheral T-cell lymphoma that has come back. Alisertib and vorinostat may stop the growth of cancer cells by blocking some of the enzymes needed for cell growth.	NO	Adult B Acute Lymphoblastic Leukemia|Adult T Acute Lymphoblastic Leukemia|Anaplastic Large Cell Lymphoma|Angioimmunoblastic T-Cell Lymphoma|Chronic Lymphocytic Leukemia|Extranodal Marginal Zone Lymphoma of Mucosa-Associated Lymphoid Tissue|Hepatosplenic T-Cell Lymphoma|Intraocular Lymphoma|Lymphomatous Involvement of Non-Cutaneous Extranodal Site|Mature T-Cell and NK-Cell Non-Hodgkin Lymphoma|Nod…	DRUG: Alisertib|OTHER: Laboratory Biomarker Analysis|OTHER: Pharmacological Study|DRUG: Vorinostat	MTD of alisertib defined as the highest dose tested in which less than 33% of patients experienced dose-limiting toxicity (DLT) graded according to the National Cancer Institute (NCI) Common Terminology Criteria for Adverse Events (CTCAE) version (v.)4.0, The toxicities observed at each dose level will be summarized in terms of type (organ affected or laboratory determination such as absolute neu…	Incidence of toxicities produced by alisertib in combination with vorinostat assessed by the NCI CTCAE version 4.0, The toxicities observed at each dose level will be summarized in terms of type (organ affected or laboratory determination such as absolute neutrophil count), severity (by NCI CTCAE version 4.0) and nadir or maximum values for the laboratory measures, time of onset (i.e. course numb…	Degree of apoptosis, described using IHC and flow cytometry, All correlative study data summaries will be descriptive., Baseline to up to 2 years|Degree of proliferation described using IHC and flow cytometry, All correlative study data summaries will be descriptive., Baseline to up to 2 years|Change in AURKA expression in tissue samples by IHC and FISH, All correlative study data summaries will …	National Cancer Institute (NCI)		ALL	ADULT, OLDER_ADULT	PHASE1	34	NIH	INTERVENTIONAL	Allocation: NA|Intervention Model: SINGLE_GROUP|Masking: NONE|Primary Purpose: TREATMENT	NCI-2012-00715|NCI-2012-00715|NCI#9091|PHI-67|CDR0000729769|CHNMC-PHI-67|PHI-67|9091|P30CA033572|U01CA062505|UM1CA186717	2012-04-16	2018-03-29	2018-03-29	2012-03-30		2018-04-11	City of Hope Comprehensive Cancer Center, Duarte, California, 91010, United States|USC / Norris Comprehensive Cancer Center, Los Angeles, California, 90033, United States|University of California Davis Comprehensive Cancer Center, Sacramento, California, 95817, United States|Penn State Milton S Hershey Medical Center, Hershey, Pennsylvania, 17033-0850, United States|University of Pittsburgh Cance…
NCT01267240	Capecitabine and Vorinostat in Treating Patients With Recurrent and/or Metastatic Head and Neck Cancer	TERMINATED	This partially randomized phase II trial studies giving capecitabine and vorinostat in treating patients with head and neck cancer that has come back after previous treatment or that has spread to other areas in the body. Drugs used in chemotherapy, such as capecitabine, work in different ways to stop the growth of tumor cells, either by killing the cells or by stopping them from dividing. Vorino…	YES	Paranasal Sinus Squamous Cell Carcinoma|Recurrent Hypopharyngeal Squamous Cell Carcinoma|Recurrent Laryngeal Squamous Cell Carcinoma|Recurrent Oral Cavity Squamous Cell Carcinoma|Recurrent Oropharyngeal Squamous Cell Carcinoma|Stage IVA Hypopharyngeal Squamous Cell Carcinoma|Stage IVA Laryngeal Squamous Cell Carcinoma|Stage IVA Oral Cavity Squamous Cell Carcinoma|Stage IVA Oropharyngeal Squamous …	DRUG: Capecitabine|DRUG: Vorinostat	Response Rate According to Response Evaluation Criteria in Solid Tumors, Per Response Evaluation Criteria in Solid Tumors Criteria (RECIST v1.1) for target lesions and assessed by CT and MRI: Complete Response (CR), Disappearance of all target lesions; Partial Response (PR), \>=30% decrease in the sum of the diameters of target lesions, taking as reference the baseline sum diameters; Overall Resp…	Survival, Overall survival is defined as the length of time from start of treatment to death from any cause. Estimated using the Kaplan-Meier method., Up to 1 year|Progression-free Survival, PFS is defined as the duration of time from start of treatment to time of progression, death, or completion of the 1-year follow-up, whichever occurs first. Progression is defined using Response Evaluation Cr…		National Cancer Institute (NCI)		ALL	ADULT, OLDER_ADULT	PHASE2	25	NIH	INTERVENTIONAL	Allocation: NA|Intervention Model: SINGLE_GROUP|Masking: NONE|Primary Purpose: TREATMENT	NCI-2011-02556|NCI-2011-02556|PMH-PHL-068|CDR0000689859|NCI 8192|PHL-068|8192|N01CM00032|N01CM00038	2010-12-01	2015-06-01	2016-10-01	2010-12-28	2017-04-14	2017-04-14	Tower Cancer Research Foundation, Beverly Hills, California, 90211-1850, United States|City of Hope Comprehensive Cancer Center, Duarte, California, 91010, United States|USC / Norris Comprehensive Cancer Center, Los Angeles, California, 90033, United States|Contra Costa Regional Medical Center, Martinez, California, 94553-3156, United States|Veterans Administration Hospital - Martinez, Martinez, …
NCT00994500	Vorinostat and Bortezomib in Treating Young Patients With Refractory or Recurrent Solid Tumors, Including Central Nervous System Tumors and Lymphoma	COMPLETED	This phase I trial is studying the side effects and best dose of vorinostat when given together with bortezomib in treating young patients with refractory or recurrent solid tumors, including CNS tumors and lymphoma. Vorinostat and bortezomib may stop the growth of tumor cells by blocking some of the enzymes needed for cell growth and by blocking blood flow to the tumor.	NO	Childhood Burkitt Lymphoma|Childhood Central Nervous System Choriocarcinoma|Childhood Central Nervous System Germ Cell Tumor|Childhood Central Nervous System Germinoma|Childhood Central Nervous System Mixed Germ Cell Tumor|Childhood Central Nervous System Teratoma|Childhood Central Nervous System Yolk Sac Tumor|Childhood Choroid Plexus Tumor|Childhood Craniopharyngioma|Childhood Diffuse Large Cel…	DRUG: vorinostat|DRUG: bortezomib|OTHER: pharmacological study|OTHER: laboratory biomarker analysis	Maximum-tolerated dose defined as the maximum dose at which fewer than one-third of patients experience DLT according to NCI CTCAE version 3.0, In addition to determination of the MTD, a descriptive summary of all toxicities will be reported., 21 days	Disease response assessed according to RECIST criteria, Will be reported descriptively., Up to 30 days		National Cancer Institute (NCI)		ALL	CHILD, ADULT	PHASE1	20	NIH	INTERVENTIONAL	Allocation: NA|Intervention Model: SINGLE_GROUP|Masking: NONE|Primary Purpose: TREATMENT	NCI-2011-01980|ADVL0916|CDR0000656719|COG-ADVL0916|U01CA097452	2009-08-01	2011-07-01		2009-10-14		2013-07-02	Childrens Memorial Hospital, Chicago, Illinois, 60614, United States|Dana-Farber Cancer Institute, Boston, Massachusetts, 02115, United States|Columbia University Medical Center, New York, New York, 10032, United States|Children's Hospital of Pittsburgh of UPMC, Pittsburgh, Pennsylvania, 15224, United States|St. Jude Children's Research Hospital, Memphis, Tennessee, 38105, United States|Baylor Co…
NCT00691210	Phase I Vorinostat in Combination With Niacinamide and Etoposide for Lymphoid Malignancies	COMPLETED	The purpose of this study is to test the safety of a combination of two anticancer medicines, called vorinostat and etoposide, with a high dose of a vitamin called niacinamide. These medications will be tested at different dose levels. The investigators want to find out what effects, good and/or bad, it has on patients and their recurrent lymphoma. The first two drugs, vorinostat and niacinamide,…	YES	Hodgkin's Disease|Non-Hodgkin's Lymphoma	DRUG: Vorinostat|DRUG: Niacinamide|DRUG: Etoposide	The Maximum Tolerated Dose (MTD) of Niacinamide in the Combination of Vorinostat and Niacinamide, 3 years	The Greatest Number of Cycles Received in Each Treatment Group, The highest number of cycles received by an individual participant in the treatment groups. Each cycle was 21 days long., up to 45 weeks|The Number of Dose Delays and Reductions at the MTD, continuous|The Prevalence of Anti-tumor Activity, continuous|Pharmacodynamic Markers of Target Effect in Paired Tissue Biopsies, continuous		Columbia University	Merck Sharp & Dohme LLC	ALL	ADULT, OLDER_ADULT	PHASE1	40	OTHER	INTERVENTIONAL	Allocation: NON_RANDOMIZED|Intervention Model: SINGLE_GROUP|Masking: NONE|Primary Purpose: TREATMENT	AAAJ3001	2008-06-01	2014-02-01	2015-03-01	2008-06-05	2015-03-10	2020-11-20	Center for Lymphoid Malignancies at CUMC, New York, New York, 10019, United States
NCT00918489	Study on Efficacy and Tolerability of Vorinostat in Patients With Advanced, Metastatic Soft Tissue Sarcoma (STS)	COMPLETED	Primary objective of the study is to investigate the efficacy of vorinostat in patients suffering from selected histological types of soft tissue sarcoma. Further evaluations relate to the safety and tolerability of vorinostat, its pharmacokinetics (course of plasma concentration over time) and pharmacodynamics (mode of action). Only subjects with advanced, metastatic disease will be included in …	NO	Soft Tissue Sarcoma	DRUG: Vorinostat	Evaluation of the efficacy of vorinostat on the basis of progression free survival (PFS) up to 1 year after first administration of the IMP., Up to 1 year	Evaluation of the efficacy of vorinostat on the basis of overall survival up to 1 year after first administration of the IMP. Investigation on pharmacokinetics und pharmacodynamics of vorinostat. Evaluation of safety and tolerability of vorinostat., Up to 1 year		Heidelberg University	Merck Sharp & Dohme LLC	ALL	ADULT, OLDER_ADULT	PHASE2	40	OTHER	INTERVENTIONAL	Allocation: NA|Intervention Model: SINGLE_GROUP|Masking: NONE|Primary Purpose: TREATMENT	SAHA-I	2010-05-01	2013-09-01	2013-09-01	2009-06-11		2018-10-17	Department of Hematology, Oncology, Rheumatology and Immunology, University Hospital T眉bingen, T眉bingen, Baden-W眉rttemberg, D-72076, Germany|Department of Hematology, Hemostaseology, Oncology and Stemm Cell Transplantation, Medical School Hannover, Hannover, Niedersachen, D-30625, Germany|Department of Oncology, Hematology and Palliative Medicine, Marien Hospital D眉sseldorf, D眉sseldorf, Nordrhein…
NCT00798720	Vorinostat and Bortezomib as Third-line Treatment in Advanced Non-small Cell Lung Cancer	COMPLETED	The purpose of this study is to evaluate the efficacy of vorinostat and bortezomib in the third line treatment of advanced NSCLC, as well as to assess toxicity (including neuropathy) and tolerability of this regimen.	YES	Carcinoma, Non Small Cell Lung	DRUG: vorinostat|DRUG: bortezomib	Three-month Progression-free Survival, Progression is defined using Response Evaluation Criteria In Solid Tumors Criteria (RECIST), as a 20% increase in the sum of the longest diameter of target lesions, taking as reference the smallest sum of the longest diameter recorded since the treatment started or the appearance of one or more new lesions.", Three-months post-treatment	Response Rate, Per Response Evaluation Criteria In Solid Tumors Criteria (RECIST) for target lesions and assessed by MRI, CT, or chest x-ray: Complete Response (CR), Disappearance of all target lesions; Partial Response (PR), \>=30% decrease in the sum of the longest diameter of target lesions; Overall Response (OR) = CR+PR., Until disease progression, up to 2 years|Median Overall Survival, 5 yea…		University of Wisconsin, Madison	Millennium Pharmaceuticals, Inc.|Merck Sharp & Dohme LLC	ALL	ADULT, OLDER_ADULT	PHASE2	18	OTHER	INTERVENTIONAL	Allocation: NA|Intervention Model: SINGLE_GROUP|Masking: NONE|Primary Purpose: TREATMENT	CO08502|H-2008-0229|A534260|SMPH\MEDICINE\HEM-ONC|NCI-2011-00811	2008-12-01	2012-10-01	2012-10-01	2008-11-26	2016-11-21	2019-12-13
NCT05756660	Sodium Thiosulfate Otoprotection During Salvage Cisplatin Therapy	RECRUITING	This study will attempt to demonstrate the efficacy of Sodium Thiosulfate (STS) in preventing hearing loss in patients re-treated with cisplatin-based therapy according to regimens Cisplatin and STS (regimen CS) and Cisplatin, STS and Vorinostat/SAHA (regimen CSS).	NO	Ototoxicity, Drug-Induced	DRUG: Sodium Thiosulfate	Prevention of hearing loss, To demonstrate the efficacy of Sodium Thiosulfate (STS) in preventing hearing loss in patients re-treated with cisplatin-based therapy according to regimens Cisplatin/STS (CS) and Cisplatin/STS/SAHA (CSS), Through study completion up to 5 years	Prevention of hearing loss and tumor reduction, Number of patients with minimal hearing loss as measure by audiogram evaluations. Number of patients with positive tumor response as measured by Response Evaluation Criteria in Solid Tumors (RECIST)., Through study completion up to 5 years|Number of Participants with Treatment-Related Adverse Events, Assessed by Common Terminology Criteria for Adver…		Children's Hospital Medical Center, Cincinnati		ALL	CHILD, ADULT	EARLY_PHASE1	33	OTHER	INTERVENTIONAL	Allocation: NON_RANDOMIZED|Intervention Model: PARALLEL|Masking: NONE|Primary Purpose: SUPPORTIVE_CARE	CSS-JG-2201	2023-03-01	2025-01-01	2027-01-01	2023-03-06		2024-01-18	Cincinnati Children's Hospital Medical Center, Cincinnati, Ohio, 45229, United States
NCT04339751	Effect of Vorinostat on ACTH Producing Pituitary Adenomas in Cushing s Disease	RECRUITING	Background: Cushing s disease is caused by excess ACTH hormone release by a benign tumor of the pituitary gland. It can lead to decreased quality of life and early death. The current best treatment for Cushing s disease is surgery. If surgery does not work or if the tumor returns, there are no more good treatment options. Vorinostat, which is approved to treat a type of lymphoma, might be a treat…	NO	Cushing's Disease	DRUG: Vorinostat	Midnight Plasma ACTH, Relative change in midnight plasma ACTH. Dichotomized relative change using 20% as a cutoff (which is considered as clinical important): relative change \>20% for reduction and relative change \<=20% for no change)., Day -1, Day 0-1, Day 2, Day 4-6, Discharge	Urinary Free Cortisol, Relative change in 24-hour urinary free cortisol during 7 day administration of Vorinostat, Day -1, Day 0-1, Day 2, Day 4-6, Discharge		National Institute of Neurological Disorders and Stroke (NINDS)		ALL	ADULT, OLDER_ADULT	PHASE2	22	NIH	INTERVENTIONAL	Allocation: NA|Intervention Model: SINGLE_GROUP|Masking: NONE|Primary Purpose: TREATMENT	200019|20-N-0019	2024-11-26	2024-12-01	2024-12-01	2020-04-09		2024-11-21	National Institutes of Health Clinical Center, Bethesda, Maryland, 20892, United States
NCT01076530	Vorinostat and Temozolomide in Treating Young Patients With Relapsed or Refractory Primary Brain Tumors or Spinal Cord Tumors	COMPLETED	This phase I trial is studying the side effects and best dose of vorinostat when given together with temozolomide in treating young patients with relapsed or refractory primary brain tumors or spinal cord tumors. Vorinostat may stop the growth of tumor cells by blocking some of the enzymes needed for cell growth. Drugs used in chemotherapy, such as temozolomide, work in different ways to stop the…	NO	Childhood Atypical Teratoid/Rhabdoid Tumor|Childhood Central Nervous System Choriocarcinoma|Childhood Central Nervous System Embryonal Tumor|Childhood Central Nervous System Germinoma|Childhood Central Nervous System Mixed Germ Cell Tumor|Childhood Central Nervous System Teratoma|Childhood Central Nervous System Yolk Sac Tumor|Childhood Choroid Plexus Tumor|Childhood Craniopharyngioma|Childhood E…	DRUG: vorinostat|DRUG: temozolomide|OTHER: diagnostic laboratory biomarker analysis|OTHER: pharmacological study	Maximum tolerated dose defined as the maximum dose at which fewer than one-third of patients experience DLT using NCI CTCAE version 4.0, In addition to determination of the MTD, a descriptive summary of all toxicities will be reported., 28 days|Pharmacokinetic parameters of vorinostat in combination with temozolomide, The PK parameters will be summarized with simple summary statistics, including …	Response assessed according to RECIST criteria, Will be reported descriptively., Up to 30 days		National Cancer Institute (NCI)		ALL	CHILD, ADULT	PHASE1	27	NIH	INTERVENTIONAL	Allocation: NA|Intervention Model: SINGLE_GROUP|Masking: NONE|Primary Purpose: TREATMENT	NCI-2011-02011|ADVL0819|CDR0000664388|COG-ADVL0819|U01CA097452	2010-02-01	2012-10-01		2010-02-26		2013-05-03	Childrens Memorial Hospital, Chicago, Illinois, 60614, United States|C S Mott Children's Hospital, Ann Arbor, Michigan, 48109, United States|University of Minnesota Medical Center-Fairview, Minneapolis, Minnesota, 55455, United States|Oregon Health and Science University, Portland, Oregon, 97239, United States|St. Jude Children's Research Hospital, Memphis, Tennessee, 38105, United States|Baylor …
NCT01578343	Vorinostat Plus FND in Relapsed or Refractory Mantle Cell Lymphoma	TERMINATED	1. Rationale In mantle cell lymphoma, the conventional chemotherapy achieves only temporary responses with a median duration of remissions only from 1 to 2 years. Therefore, mantle cell lymphoma is known as one of the B-cell lymphomas with poor prognosis. Although the treatment outcome of mantle cell lymphoma has been improved since intensive chemotherapy regimens such as HyperCVAD was used, a su…	NO	Mantle Cell Lymphoma	DRUG: Fludarabine, Mitoxantrone, Dexamethasone, Vorinostat	To determine the efficacy of vorinostat plus FND as an induction treatment confirmed by CT or MRI (PET/CT as indicated), B) Response criteria 1) Complete response (CR): Disappearance of all detectable clinical and radiographic evidence of disease 2) Partial response (PR): 鈮?0% decrease in sum of product diameter (SPD) of 6 nodes/nodal masses 3) Stable disease (SD): Disease status is less than PR,…	To determine the efficacy of vorinostat maintenance treatment, survival outcome and toxicity of vorinostat/FND measured by CT or MRI scan, CTCAE ver 4.0, A) Disease status evaluation every 3 months during the 1st two years after enrollment B) Monitoring survival status during the five years after enrollment C) Toxicity evaluation, every 3 months during the 1st two years after enrollment		Samsung Medical Center	Seok Jin Kim	ALL	ADULT, OLDER_ADULT	PHASE2	20	OTHER	INTERVENTIONAL	Allocation: NA|Intervention Model: SINGLE_GROUP|Masking: NONE|Primary Purpose: TREATMENT	SMC2011-11-102-001	2012-06-01	2015-09-01	2016-02-01	2012-04-16		2016-04-15	Samsung Medical Center, Seoul, 135-710, Korea, Republic of
NCT00946673	Phase I Vorinostat Concurrent With Stereotactic Radiosurgery (SRS) in Brain Metastases From Non-Small Cell Lung Cancer	COMPLETED	The purpose of this study is to determine the maximum tolerated dose (MTD) of vorinostat given concurrently with stereotactic radiosurgery (SRS) to treat non-small cell lung cancer (NSCLCA) brain metastases in patient with 1-4 lesions.	NO	Brain Cancer|Neoplasm Metastasis|Lung Cancer|Carcinoma, Non-Small-Cell Lung	DRUG: Vorinostat|PROCEDURE: Radiation Therapy	The maximum tolerated dose of vorinostat with concurrent radiosurgery will be determined., 30 days following Stereotactic Radiosurgery|During the expanded phase I portion of the study, the safety of the Maximum tolerated dose dose will be confirmed., 30 days following Stereotactic Radiosurgery|The radiologic response, defined as local control and distant intra-cranial control rates at 3-months fo…	The short-term (< 30 days post-treatment) and long-term (> 30 days post-treatment) adverse effects will be determined., 12 months|The 12-month survival rate from the date of Stereotactic Radiosurgery will be determined., 12 months		Stanford University	National Comprehensive Cancer Network	ALL	ADULT, OLDER_ADULT	PHASE1	17	OTHER	INTERVENTIONAL	Allocation: NA|Intervention Model: SINGLE_GROUP|Masking: NONE|Primary Purpose: TREATMENT	LUN0036	2009-06-01	2014-07-01	2015-07-01	2009-07-27		2017-10-06	Stanford University School of Medicine, Stanford, California, 94305, United States|Moffitt Cancer Center, Tampa, Florida, 33612, United States
NCT00750178	A Study to Evaluate the Safety, Tolerability, Pharmacokinetics, and Pharmacodynamics of MK0683 in Patients With Advanced Cancer (0683-008)	COMPLETED	This study will evaluate the safety, tolerability, pharmacokinetics, and pharmacodynamics of MK0683 in patients with advanced cancer.	NO	Cancer, Advanced	DRUG: vorinostat (MK0683 )	Safety, tolerability, and PK of MK0683, 28 Days	Urinary excretion of MK0683, 28 days		Merck Sharp & Dohme LLC		ALL	ADULT, OLDER_ADULT	PHASE1	30	INDUSTRY	INTERVENTIONAL	Allocation: NON_RANDOMIZED|Intervention Model: SINGLE_GROUP|Masking: NONE|Primary Purpose: TREATMENT	0683-008|MK0683-008|2008_544	2004-11-01	2005-08-01	2005-11-01	2008-09-10		2017-04-07
NCT00324870	Vorinostat and Bevacizumab in Treating Patients With Unresectable or Metastatic Kidney Cancer	COMPLETED	This phase I/II trial is studying the side effects and best dose of vorinostat when given together with bevacizumab and to see how well they work in treating patients with unresectable or metastatic kidney cancer. Vorinostat may stop the growth of tumor cells by blocking some of the enzymes needed for cell growth. Monoclonal antibodies, such as bevacizumab, can block tumor growth in different way…	YES	Clear Cell Renal Cell Carcinoma|Recurrent Renal Cell Cancer|Stage III Renal Cell Cancer|Stage IV Renal Cell Cancer	DRUG: vorinostat|DRUG: bevacizumab	Progression-free Survival Assessed by Response Evaluation Criteria for Solid Tumors (RECIST) (Phase II), Estimated by Kaplan-Meier method, At 6 months		Maximum Tolerated Dose, Determine the maximum tolerated dose of SAHA, 18 months from first patient dosing|Clinical Response Rate of SAHA and Bevacizumab, To determine the clinical response rate of SAHA and Bevacizumab in patients with metastatic renal cell carcinoma., 7 years	National Cancer Institute (NCI)		ALL	ADULT, OLDER_ADULT	PHASE1|PHASE2	37	NIH	INTERVENTIONAL	Allocation: NA|Intervention Model: SINGLE_GROUP|Masking: NONE|Primary Purpose: TREATMENT	NCI-2009-00093|NCI-2009-00093|NA 00001107|NCI-6884|JHOC-J0570|CDR0000467800|6884|JHOC-00001107|J0570|IRB #NA 00001107, SKCCC J0570|6884|P30CA006973|U01CA062491|U01CA070095	2006-02-01	2013-06-01	2013-11-01	2006-05-11	2015-09-09	2016-01-13	Johns Hopkins University/Sidney Kimmel Cancer Center, Baltimore, Maryland, 21287, United States|Peninsula Oncology and Hematology PA, Salisbury, Maryland, 21801, United States|University of Wisconsin Hospital and Clinics, Madison, Wisconsin, 53792, United States
NCT00788112	Vorinostat in Treating Women With Ductal Carcinoma in Situ of the Breast	COMPLETED	RATIONALE: Vorinostat may stop the growth of tumor cells by blocking some of the enzymes needed for cell growth. PURPOSE: This clinical trial is studying how well vorinostat works in treating women with ductal carcinoma in situ of the breast.	NO	Breast Cancer	DRUG: vorinostat|GENETIC: protein expression analysis|OTHER: immunohistochemistry staining method|OTHER: laboratory biomarker analysis|PROCEDURE: neoadjuvant therapy|PROCEDURE: therapeutic conventional surgery	Reduction in Ki-67 compared to baseline Ki-67, 3 days prior to surgery	Changes in HDAC1 and HDAC6 expression and histone H4 and 伪-tubulin acetylation in breast tissue and serum samples, 3 days prior to surgery		University of California, San Francisco	National Cancer Institute (NCI)	FEMALE	ADULT, OLDER_ADULT	PHASE1	17	OTHER	INTERVENTIONAL	Allocation: NA|Intervention Model: SINGLE_GROUP|Masking: NONE|Primary Purpose: OTHER	CDR0000617655|UCSF-077532|H10367-31833|UCSF-07031833	2009-07-01	2011-11-03	2015-08-11	2008-11-10		2017-08-07	UCSF Helen Diller Family Comprehensive Cancer Center, San Francisco, California, 94115, United States
NCT01266031	Phase I/II Adaptive Randomized Trial of Bevacizumab Versus Bevacizumab Plus Vorinostat in Adults With Recurrent Glioblastoma	COMPLETED	The goal of this Phase I portion of this clinical research study is to find the highest tolerable dose of bevacizumab with or without vorinostat, that can be given to patients with malignant gliomas. The safety of these drug combinations will also be studied. The goal of this Phase II part of this clinical research study is to learn if bevacizumab when given with or without vorinostat can help to…	YES	Malignant Glioma|Recurrent Glioblastoma	DRUG: vorinostat|DRUG: bevacizumab	Progression Free Survival (PFS) at 6 Months, PFS is time measured in months to disease progression as assessed at six months from participant registration. Assessments continue every 8 weeks up to 28 days after last dose (follow-up), anticipated trial length one year. Participants must be assessed at least 4 weeks after surgery to begin treatment in the adaptive randomized Phase 2 portion of the …	Time to Progression (TTP), Progression defined by the Modified MacDonald criteria is 25% increase in the sum of products, of all measurable lesions over smallest sum observed (over baseline if no decrease) using the same techniques as baseline, OR clear worsening of any evaluable disease, OR appearance of any lesion/site, OR failure to return for evaluation due to health or deteriorating conditio…		National Cancer Institute (NCI)	M.D. Anderson Cancer Center|Genentech, Inc.|Merck Sharp & Dohme LLC|Brain Tumor Trials Collaborative|Ohio State University Wexner Medical Center|Northwestern University Feinberg School of Medicine|UF Health Cancer Center at Orlando Health|Baylor Health Care System|MUSC Hollings Cancer Center|University of Utah Health System|University of Washington|Henry Ford Health System|Columbia University|Rus…	ALL	ADULT, OLDER_ADULT	PHASE1|PHASE2	96	NIH	INTERVENTIONAL	Allocation: RANDOMIZED|Intervention Model: PARALLEL|Masking: NONE|Primary Purpose: TREATMENT	999916116|16-C-N116	2011-07-12	2015-06-30	2017-01-31	2010-12-24	2016-09-23	2018-07-31	Baylor University Medical Center, Dallas, Texas, 75246, United States	Study Protocol and Statistical Analysis Plan, https://cdn.clinicaltrials.gov/large-docs/31/NCT01266031/Prot_SAP_000.pdf
NCT01378481	High-Dose Vorinostat and Fractionated Stereotactic Body Radiation Therapy in Treating Patients With Recurrent Glioma	TERMINATED	This study is being done to determine if an investigational cancer treatment called vorinostat combined with fractionated stereotactic radiation therapy (FSRT) is effective in treating recurrent high grade gliomas. The main goal of this research study is to determine the highest dose of vorinostat that can be given to patients with recurrent tumors. The study will also determine the potential sid…	NO	Adult Anaplastic Astrocytoma|Adult Anaplastic Oligodendroglioma|Adult Giant Cell Glioblastoma|Adult Glioblastoma|Adult Gliosarcoma|Adult Mixed Glioma|Recurrent Adult Brain Neoplasm	DRUG: Vorinostat|RADIATION: Stereotactic Radiosurgery|OTHER: Laboratory Biomarker Analysis|OTHER: Pharmacological Study|PROCEDURE: Therapeutic Conventional Surgery	Maximal tolerated dose (MTD), defined as one level below at which 2 of 6 patients experience a dose-limiting toxicity (DLT), Analysis of study data will be descriptive, including summary tables of toxicity. An exploratory retrospective trend analysis will be performed assessing for a correlation between plasma drug level and toxicity, using exact logistic regression models., 48 hours|Dose limitin…			National Cancer Institute (NCI)		ALL	ADULT, OLDER_ADULT	PHASE1	30	NIH	INTERVENTIONAL	Allocation: NA|Intervention Model: SINGLE_GROUP|Masking: NONE|Primary Purpose: TREATMENT	NCI-2012-01139|NCI-2012-01139|11D.101|9018|P30CA056036	2012-06-01	2013-08-01	2013-08-01	2011-06-22		2014-12-23	Thomas Jefferson University Hospital, Philadelphia, Pennsylvania, 19107, United States
NCT00217412	Vorinostat With or Without Isotretinoin in Treating Young Patients With Recurrent or Refractory Solid Tumors, Lymphoma, or Leukemia	COMPLETED	This phase I trial is studying the side effects and best dose of vorinostat when given together with isotretinoin in treating young patients with recurrent or refractory solid tumors, lymphoma, or leukemia. Drugs used in chemotherapy, such as vorinostat, work in different ways to stop the growth of cancer cells, either by killing the cells or by stopping them from dividing. Vorinostat may also st…	NO	Childhood Acute Promyelocytic Leukemia (M3)|Childhood Atypical Teratoid/Rhabdoid Tumor|Childhood Burkitt Lymphoma|Childhood Chronic Myelogenous Leukemia|Childhood Diffuse Large Cell Lymphoma|Childhood Immunoblastic Large Cell Lymphoma|Juvenile Myelomonocytic Leukemia|Recurrent Childhood Acute Lymphoblastic Leukemia|Recurrent Childhood Acute Myeloid Leukemia|Recurrent Childhood Grade III Lymphomat…	DRUG: vorinostat|DRUG: isotretinoin	Maximum tolerated dose (MTD) defined as the maximum dose at which fewer than one-third of patients experience dose-limiting toxicities DLT graded according to Common Terminology Criteria for Adverse Events (CTCAE) version 3.0, 28 days	The proportion of patients who demonstrate each polymorphism, Up to 4 years		National Cancer Institute (NCI)		ALL	CHILD, ADULT	PHASE1	60	NIH	INTERVENTIONAL	Allocation: NON_RANDOMIZED|Intervention Model: PARALLEL|Masking: NONE|Primary Purpose: TREATMENT	NCI-2012-01821|NCI-2012-01821|CDR0000440999|COG-ADVL0416|NCI-06-C-0254|ADVL0416|ADVL0416	2005-08-01	2009-09-01	2009-09-01	2005-09-22		2014-06-17	Children's Oncology Group, Philadelphia, Pennsylvania, 19104, United States
NCT00616967	Carboplatin and Nab-Paclitaxel With or Without Vorinostat in Treating Women With Newly Diagnosed Operable Breast Cancer	ACTIVE_NOT_RECRUITING	RATIONALE: Drugs used in chemotherapy, such as carboplatin and paclitaxel albumin-stabilized nanoparticle formulation, work in different ways to stop the growth of tumor cells, either by killing the cells or by stopping them from dividing. Vorinostat may stop the growth of tumor cells by blocking some of the enzymes needed for cell growth. Vorinostat may also help carboplatin and paclitaxel album…	YES	Breast Cancer	DRUG: carboplatin|DRUG: paclitaxel albumin-stabilized nanoparticle formulation|DRUG: vorinostat|OTHER: placebo	Pathological Complete Response (pCR) Rate, The primary end point was pCR, defined as no viable invasive cancer in breast and axilla. All other cases were defined as non-pCR. The pCR rate was determined in each arm separately by performing an intent-to-treat (ITT) analysis of all randomized patients. Patients with unknown pCR status were considered non-responders. Computation of associated 90% con…	Safety as Measured by Number of Participants Who Experience Adverse Events, Number of participants who experience adverse events as defined by NCI CTCAE version 3.0, up to 30 days post-treatment|Number of Participants With Clinical Complete Response (cCR), cCR in the breast on physical is defined as the absence of any palpable abnormality on breast exam Iie: no skin or breast thickening, mass or …		Sidney Kimmel Comprehensive Cancer Center at Johns Hopkins	National Cancer Institute (NCI)	FEMALE	ADULT, OLDER_ADULT	PHASE2	68	OTHER	INTERVENTIONAL	Allocation: RANDOMIZED|Intervention Model: PARALLEL|Masking: QUADRUPLE (PARTICIPANT, CARE_PROVIDER, INVESTIGATOR, OUTCOMES_ASSESSOR)|Primary Purpose: TREATMENT	J0785|P30CA006973|NA_00012756|JHOC-SKCCC-J0785|JHOC-J0785|CDR0000586335	2008-05-01	2014-06-01	2025-02-01	2008-02-15	2014-07-16	2024-02-07	University of Alabama Comprehensive Cancer Center, Birmingham, Alabama, 35249, United States|Indiana University Purdue University of Indianapolis, Indianapolis, Indiana, 46202, United States|Anne Arundel Health System, Annapolis, Maryland, 21401, United States|Sidney Kimmel Comprehensive Cancer Center at Johns Hopkins, Baltimore, Maryland, 21231-2410, United States|Mayo Clinic Cancer Center, Roch…
NCT01236560	Vorinostat, Temozolomide, or Bevacizumab in Combination With Radiation Therapy Followed by Bevacizumab and Temozolomide in Young Patients With Newly Diagnosed High-Grade Glioma	COMPLETED	This randomized phase II/III trial is studying vorinostat, temozolomide, or bevacizumab to see how well they work compared with each other when given together with radiation therapy followed by bevacizumab and temozolomide in treating young patients with newly diagnosed high-grade glioma. Vorinostat may stop the growth of tumor cells by blocking some of the enzymes needed for cell growth. Drugs u…	YES	Brain Stem Glioma|Cerebral Astrocytoma|Childhood Cerebellar Anaplastic Astrocytoma|Childhood Cerebral Anaplastic Astrocytoma|Childhood Spinal Cord Neoplasm	BIOLOGICAL: Bevacizumab|DRUG: Temozolomide|DRUG: Vorinostat	Maximum Tolerated Dose (MTD) of Vorinostat, The dose of vorinostat in mg/sq m/day to be administered with combination chemotherapy and radiation therapy., 10 weeks|Event-free Survival, Time from enrollment to disease progression, diagnosis of a second malignant neoplasm, death or last follow-up, whichever occurs first. Disease progression is evaluated according to the COG criteria for measurement…	Overall Survival, Time from enrollment to death or last follow-up, whichever occurs first., 1 year after enrollment|Cumulative Incidence of Disease Progression in Each Treatment Arm, Cumulative incidence of progression where death from any cause prior to progression and diagnosis of a second malignant neoplasm prior to progression are considered competing events. Disease progression is evaluated …		National Cancer Institute (NCI)		ALL	CHILD, ADULT	PHASE2|PHASE3	101	NIH	INTERVENTIONAL	Allocation: RANDOMIZED|Intervention Model: PARALLEL|Masking: NONE|Primary Purpose: TREATMENT	NCI-2011-02616|NCI-2011-02616|CDR0000688443|ACNS0822|11-00910|ACNS0822|ACNS0822|U10CA180886|U10CA098543	2011-01-26	2023-06-30	2023-12-31	2010-11-07	2020-06-22	2024-02-20	Children's Hospital of Alabama, Birmingham, Alabama, 35233, United States|University of Alabama at Birmingham Cancer Center, Birmingham, Alabama, 35233, United States|Kaiser Permanente Downey Medical Center, Downey, California, 90242, United States|Loma Linda University Medical Center, Loma Linda, California, 92354, United States|Miller Children's and Women's Hospital Long Beach, Long Beach, Cali…	Study Protocol and Statistical Analysis Plan, https://cdn.clinicaltrials.gov/large-docs/60/NCT01236560/Prot_SAP_000.pdf
NCT01132911	A Phase I Study of Vorinostat and Bortezomib in Children With Refractory of Recurrent Solid Tumors, Including CNS Tumors and Lymphomas	COMPLETED	Background: - Vorinostat and bortezomib are anti-tumor drugs that have been approved by the Food and Drug Administration to treat different kinds of myeloma and lymphoma in adults. The combination of these two drugs has been tried in a small number of adults, but it has not been formally approved and is experimental, particularly in children. Researchers are interested in determining safe and eff…	NO	Lymphoma|Sarcoma|WilmsTumor|Neuroblastoma	DRUG: Vorinostat (SAHA)|DRUG: Velcade (PS-341, Bortezomib)	To determine the maximum tolerated dose and Phase 2 dose of combination vorinostat and bortezomib to children with refractory or recurrent solid tumors.|Define toxicities and pharmacokinetics.	To define antitumor activity, assess biological activity of bortezomib by measuring NF-kb activity in PBMC and to assess the biologic activity of bortezomib by measuring endoplasmic reticulum stress response using GRP78 molecular chaperone marke...		National Cancer Institute (NCI)		ALL	CHILD, ADULT	PHASE1	5	NIH	INTERVENTIONAL	Allocation: NON_RANDOMIZED|Intervention Model: SINGLE_GROUP|Masking: NONE|Primary Purpose: TREATMENT	100119|10-C-0119	2010-05-10	2011-04-13	2011-04-13	2010-05-28		2017-07-02	National Institutes of Health Clinical Center, 9000 Rockville Pike, Bethesda, Maryland, 20892, United States
NCT01189266	Vorinostat and Radiation Therapy Followed by Maintenance Therapy With Vorinostat in Treating Younger Patients With Newly Diagnosed Diffuse Intrinsic Pontine Glioma	COMPLETED	This phase I/II trial studies the side effects and best dose of vorinostat and to see how well it works when given together with radiation therapy followed by maintenance therapy with vorinostat in treating younger patients with newly diagnosed diffuse intrinsic pontine glioma (a brainstem tumor). Vorinostat may stop the growth of tumor cells by blocking some of the enzymes needed for cell growth…	YES	Anaplastic Astrocytoma|Anaplastic Oligoastrocytoma|Diffuse Intrinsic Pontine Glioma|Gliosarcoma	RADIATION: 3-Dimensional Conformal Radiation Therapy|RADIATION: Intensity-Modulated Radiation Therapy|OTHER: Laboratory Biomarker Analysis|DRUG: Vorinostat	Maximum Tolerated Dose (MTD) of Vorinostat, The dose of vorinostat in mg/sqm/day to be administered with combination chemotherapy and radiation therapy, Planned 7 weeks during chemoradiotherapy|Event-Free Survival, Time from enrollment to disease progression, diagnosis of a second malignant neoplasm, death or last follow-up, whichever occurs first., 2 years after study enrollment|Incidence of Tox…	Overall Survival, Time from enrollment to death or last follow-up, whichever occurs first., 2 years after study enrollment|Change in H3 and H4 Acetylation Levels in PBMCs, Degree of acetylation in peripheral blood monocytes will be divided into quartiles and coded as none, mild, moderation or marked., Baseline to up to 7 weeks|Change in NHEJ Activity in PBMCs, Descriptive statistics will be used …		National Cancer Institute (NCI)		ALL	CHILD, ADULT	PHASE1|PHASE2	79	NIH	INTERVENTIONAL	Allocation: NA|Intervention Model: SINGLE_GROUP|Masking: NONE|Primary Purpose: TREATMENT	NCI-2011-02600|NCI-2011-02600|ACNS0927|S12-02793|COG-ACNS0927|CDR0000683459|ACNS0927|ACNS0927|U10CA180886|U10CA098543|UM1CA097452	2010-08-09	2017-06-30	2021-09-30	2010-08-26	2020-03-03	2021-10-28	Children's Hospital of Alabama, Birmingham, Alabama, 35233, United States|University of Alabama at Birmingham Cancer Center, Birmingham, Alabama, 35233, United States|Providence Hospital, Mobile, Alabama, 36608, United States|Arkansas Children's Hospital, Little Rock, Arkansas, 72202-3591, United States|University of Arkansas for Medical Sciences, Little Rock, Arkansas, 72205, United States|Highl…	Study Protocol and Statistical Analysis Plan, https://cdn.clinicaltrials.gov/large-docs/66/NCT01189266/Prot_SAP_000.pdf
NCT00942266	Vorinostat, Fluorouracil, and Leucovorin Calcium in Treating Patients With Metastatic Colorectal Cancer That Has Not Responded to Previous Treatment	COMPLETED	RATIONALE: Vorinostat may stop the growth of tumor cells by blocking some of the enzymes needed for cell growth. Drugs used in chemotherapy, such as fluorouracil and leucovorin calcium, work in different ways to stop the growth of tumor cells, either by killing the cells or by stopping them from dividing. It is not yet known which dose of vorinostat is more effective when given together with comb…	YES	Adenocarcinoma of the Colon|Adenocarcinoma of the Rectum|Recurrent Colon Cancer|Recurrent Rectal Cancer|Stage IV Colon Cancer|Stage IV Rectal Cancer	DRUG: fluorouracil|DRUG: leucovorin calcium|DRUG: vorinostat|OTHER: pharmacological study	Disease Control Rate (Stable Disease or Objective Response), Per Response Evaluation Criteria In Solid Tumors Criteria (RECIST v1.0) for target lesions and assessed by MRI: Complete Response (CR), Disappearance of all target lesions; Partial Response (PR), \>=30% decrease in the sum of the longest diameter of target lesions; Overall Response (OR) = CR + PR., At 2 months	Median Progression-free Survival, Progression is defined using Response Evaluation Criteria In Solid Tumors Criteria (RECIST v1.0), as a 20% increase in the sum of the longest diameter of target lesions, or a measurable increase in a non-target lesion, or the appearance of new lesions., Every 8 weeks, up to 100 weeks.|Response Rate, Per Response Evaluation Criteria In Solid Tumors Criteria (RECIS…		Roswell Park Cancer Institute	Merck Sharp & Dohme LLC	ALL	ADULT, OLDER_ADULT	PHASE2	58	OTHER	INTERVENTIONAL	Allocation: RANDOMIZED|Intervention Model: PARALLEL|Masking: NONE|Primary Purpose: TREATMENT	I 142808|NCI-2009-01523	2009-07-01	2011-05-01	2011-12-01	2009-07-20	2014-06-23	2014-06-23	Roswell Park Cancer Institute, Buffalo, New York, 14263, United States
NCT00771472	Vorinostat (MK-0683) Phase I Study in Cutaneous T-Cell Lymphoma (CTCL) Patients (MK-0683-089 EXT1)	COMPLETED	Part I evaluates the safety, tolerability and pharmacokinetics (PK) of vorinostat in Japanese patients with relapsed or refractory CTCL. Part II evaluates the safety of vorinostat in Japanese pts. with relapsed or refractory CTCL. Relapsed or refractory CTCL patients will be newly enrolled in Part II.	YES	Lymphoma	DRUG: vorinostat	Parts I & II: Number of Participants Experiencing Clinical or Laboratory Adverse Experiences (AE), A laboratory AE is defined as any unfavorable \& unintended change in the chemistry of the body temporally associated with the use of study product, whether or not considered related to the use of the product. A clinical AE is defined similarly but also includes changes in structure or function of t…	Part I: Total Drug Exposure (Area Under the Concentration Curve, AUC[0-24 Hours]), Blood samples taken as follows: Day 1 \& Day 28 of Cycle 1: pre dose, and 0.25, 0.5, 1.0, 1.5, 2.0, 3.0, 4.0, 6.0, 8.0, 10, 12 and 24 hours after dosing of vorinostat., Days 1 & 28 of Cycle 1|Part I: Maximum Drug Concentration (Cmax), Blood samples taken as follows: Day 1 \& Day 28 of Cycle 1: pre dose, and 0.25, 0…		Merck Sharp & Dohme LLC		ALL	ADULT, OLDER_ADULT	PHASE1	10	INDUSTRY	INTERVENTIONAL	Allocation: NON_RANDOMIZED|Intervention Model: SINGLE_GROUP|Masking: NONE|Primary Purpose: TREATMENT	0683-089|2008_565	2008-08-01	2011-07-01	2011-07-01	2008-10-13	2012-07-04	2015-04-21
NCT00561418	Vorinostat After Stem Cell Transplant in Treating Patients With High-Risk Lymphoma	COMPLETED	RATIONALE: Vorinostat may stop the growth of cancer cells by blocking some of the enzymes needed for cell growth, and may stimulate the immune system to stop cancer cells from growing. PURPOSE: This phase I trial is studying the side effects and best dose of vorinostat after stem cell transplant in treating patients with high-risk lymphoma.	YES	Lymphoma|Small Intestine Cancer	DRUG: vorinostat|OTHER: Correlative studies	Safety and Tolerability of Vorinostat (SAHA) After Autologous Stem Cell Transplantation, NCI CTCAE version 3.0 was used to assess Adverse Events (AE) Grade 1=Mild AE Grade 2=Moderate AE Grade 3=Severe AE Grade 4=Life-threatening or disabling AE, Up to 3 years	Clinical Benefit, Per Response Evaluation Criteria In Solid Tumors Criteria (RECIST v1.0) for target lesions and assessed by MRI: Complete Response (CR), Disappearance of all target lesions; Partial Response (PR), \>=30% decrease in the sum of the longest diameter of target lesions; Overall Response (OR) = CR + PR., Up to 3 years|Duration of Response, Median follow up of living patients, Up to 5 …		Ohio State University Comprehensive Cancer Center	Merck Sharp & Dohme LLC	ALL	ADULT, OLDER_ADULT	PHASE1	23	OTHER	INTERVENTIONAL	Allocation: NA|Intervention Model: SINGLE_GROUP|Masking: NONE|Primary Purpose: TREATMENT	OSU-07047|NCI-2011-03145	2007-11-01	2012-11-01	2013-05-01	2007-11-21	2015-07-16	2015-07-16	Ohio State University Medical Center, Columbus, Ohio, 43210, United States
NCT04190056	Pembrolizumab and Tamoxifen With or Without Vorinostat for the Treatment of Estrogen Receptor Positive Breast Cancer	TERMINATED	This phase II trial studies how well pembrolizumab and tamoxifen with or without vorinostat work for the treatment of estrogen receptor positive breast cancer. Immunotherapy with monoclonal antibodies, such as pembrolizumab, may help the body's immune system attack the cancer, and may interfere with the ability of tumor cells to grow and spread. Estrogen can cause the growth of breast cancer cell…	YES	Anatomic Stage IV Breast Cancer AJCC v8|Prognostic Stage IV Breast Cancer AJCC v8	BIOLOGICAL: Pembrolizumab|DRUG: Tamoxifen|DRUG: Vorinostat	Overall Response Rate (ORR), ORR is defined as the proportion of participants randomized to that arm whose status is stable disease (SD) or better (complete response (CR), partial response (PR)). Per Response Evaluation Criteria In Solid Tumors Criteria (RECIST v1.0) for target lesions: CR=Disappearance of all target lesions; PR = \>=30% decrease in the sum of the longest diameter of target lesio…	Percentage of Participants With Tumor Responses, Tumor responses will be classified using the Immune Related Response-Criteria (irRC)) through study completion., Up to 24 months|Duration of Response (DOR), The duration of overall response is measured from the time measurement criteria are met for CR or PR (whichever is first recorded) until the first date that recurrent or progressive disease is …		University of California, San Francisco	Merck Sharp & Dohme LLC	ALL	ADULT, OLDER_ADULT	PHASE2	1	OTHER	INTERVENTIONAL	Allocation: RANDOMIZED|Intervention Model: PARALLEL|Masking: NONE|Primary Purpose: TREATMENT	197520|NCI-2019-07572	2021-03-11	2023-06-15	2023-06-15	2019-12-09	2023-08-31	2023-08-31	University of California, San Francisco, San Francisco, California, 94143, United States	Study Protocol and Statistical Analysis Plan, https://cdn.clinicaltrials.gov/large-docs/56/NCT04190056/Prot_SAP_000.pdf|Informed Consent Form, https://cdn.clinicaltrials.gov/large-docs/56/NCT04190056/ICF_001.pdf
NCT01249443	Paclitaxel and Carboplatin in Treating Patients With Metastatic or Recurrent Solid Tumors and HIV Infection	TERMINATED	This phase I clinical trial is studying the side effects and the best dose of vorinostat when given together with paclitaxel and carboplatin in treating patients with metastatic or recurrent solid tumors and human immunodeficiency virus (HIV) infection. Vorinostat may stop the growth of tumor cells by blocking some of the enzymes needed for cell growth. Drugs used in chemotherapy, such as paclita…	NO	HIV Infection|Recurrent Anal Cancer|Recurrent Breast Cancer|Recurrent Esophageal Cancer|Recurrent Gastric Cancer|Recurrent Metastatic Squamous Neck Cancer With Occult Primary|Recurrent Non-small Cell Lung Cancer|Recurrent Ovarian Epithelial Cancer|Recurrent Salivary Gland Cancer|Recurrent Squamous Cell Carcinoma of the Hypopharynx|Recurrent Squamous Cell Carcinoma of the Larynx|Recurrent Squamous…	DRUG: vorinostat|OTHER: diagnostic laboratory biomarker analysis|OTHER: pharmacological study|DRUG: carboplatin|DRUG: paclitaxel	Incidence of adverse events during paclitaxel and carboplatin treatment according to dose-limiting toxicities (DLTs), graded using Common Terminology Criteria for Adverse Events version 4.0 (CTCAE v4.0), 21 days	Response rates in patients with lung, head and neck, and esophageal cancers assessed by Response Evaluation Criteria for Solid Tumors (RECIST) 1.1, For each stratum, binomial proportions and their 95% confidence intervals will be used to preliminarily assess response rates of the therapeutic combination in lung, head and neck, and esophageal cancers., Up to 3 years|Effects of therapy on HIV viral…		AIDS Malignancy Consortium	National Cancer Institute (NCI)|The Emmes Company, LLC|University of Arkansas	ALL	ADULT, OLDER_ADULT	PHASE1	17	NETWORK	INTERVENTIONAL	Allocation: NA|Intervention Model: SINGLE_GROUP|Masking: NONE|Primary Purpose: TREATMENT	AMC-078|NCI-2011-02511|CDR0000689900|AMC-078|AMC-078|U01CA121947	2013-11-01	2016-05-01	2017-12-01	2010-11-29		2020-07-29	UC San Diego Moores Cancer Center, La Jolla, California, 92093, United States|UCLA Center for Clinical AIDS Research and Education, Los Angeles, California, 90035, United States|Lombardi Comprehensive Cancer Center at Georgetown University, Washington, District of Columbia, 20057, United States|University of Miami Miller School of Medicine-Sylvester Cancer Center, Miami, Florida, 33136, United St…
NCT00363883	Vorinostat in Treating Patients With Locally Recurrent or Metastatic Cancer of the Urothelium	TERMINATED	Vorinostat may stop the growth of tumor cells by blocking some of the enzymes needed for cell growth. This phase II trial is studying how well vorinostat works in treating patients with locally recurrent or metastatic cancer of the urothelium.	YES	Localized Transitional Cell Cancer of the Renal Pelvis and Ureter|Metastatic Transitional Cell Cancer of the Renal Pelvis and Ureter|Recurrent Transitional Cell Cancer of the Renal Pelvis and Ureter|Regional Transitional Cell Cancer of the Renal Pelvis and Ureter|Transitional Cell Carcinoma of the Bladder	DRUG: vorinostat|OTHER: laboratory biomarker analysis	Objective Tumor Response Rate, Per Response Evaluation Criteria In Solid Tumors Criteria (RECIST v1.0) for target lesions and assessed by MRI or CT: Complete Response (CR), Disappearance of all target lesions; Partial Response (PR), \>=30% decrease in the sum of the longest diameter of target lesions; Overall Response (OR) = CR + PR, Response assessed after every 2 cycles (6 weeks) up to 26 weeks	Overall Survival, Will be estimated using the product-limit method of Kaplan and Meier., Up to 26 weeks|Progression-free Survial, Will be estimated using the product-limit method of Kaplan and Meier. Progression defined using RECIST v1.0 criteria, at least a 20% increase in the sum of the longest diameter of target lesions, or the appearance of one or more new lesions., assessed up to 26 weeks		National Cancer Institute (NCI)		ALL	ADULT, OLDER_ADULT	PHASE2	14	NIH	INTERVENTIONAL	Allocation: NA|Intervention Model: SINGLE_GROUP|Masking: NONE|Primary Purpose: TREATMENT	NCI-2012-02844|NCI-2012-02844|PHII-61|6879|N01CM62209|P30CA033572	2006-06-01	2010-12-01	2010-12-01	2006-08-15	2015-02-13	2015-02-13	University of Southern California, Norris, Los Angeles, California, 90033, United States
NCT00773747	Study of Vorinostat (MK-0683) or Placebo, in Combination With Bortezomib in Participants With Multiple Myeloma (MK-0683-088 AMN)	COMPLETED	Study of the efficacy and safety of bortezomib administered in combination with vorinostat in patients with relapsed or refractory multiple myeloma. Histone deacetylases (HDAC) facilitate gene transcription by modulating the uncoiling of chromatin. HDAC function is dysregulated in hematologic and solid malignancies, and this dysregulation may result in over-expression of oncogenes. Thus, inhibiti…	YES	Multiple Myeloma	DRUG: Vorinostat|DRUG: bortezomib|DRUG: placebo to vorinostat	Progression-Free Survival (PFS), Progression-free survival was measured from the start of the treatment to the time when the criteria for progression was met or death due to any cause (whichever is first recorded). Response to study therapy was assessed using European Blood and Marrow Transplantation Group (EBMT) Criteria. A stratified Cox proportional hazards model was used with Efron's likeliho…	Number of Participants With Grade 3-5 Clinical or Laboratory Adverse Events (AEs), An adverse event (AE) was defined as any untoward medical occurrence in a participant administered a pharmaceutical product and which did not necessarily have to have a causal relationship with this treatment. An AE could therefore be any unfavorable and unintended sign, symptom, or disease temporally associated wi…		Merck Sharp & Dohme LLC		ALL	ADULT, OLDER_ADULT	PHASE3	637	INDUSTRY	INTERVENTIONAL	Allocation: RANDOMIZED|Intervention Model: PARALLEL|Masking: DOUBLE (PARTICIPANT, INVESTIGATOR)|Primary Purpose: TREATMENT	0683-088|MK-0683-088|2008-003752-30	2008-12-01	2011-09-08	2015-06-30	2008-10-16	2021-04-30	2021-04-30
NCT00111813	Phase 1 Study of Vorinostat and Bortezomib in Multiple Myeloma (MK-0683-015 EXT 1 (AM1))	COMPLETED	The purposes of this study are: * To determine the maximum tolerated dose (MTD) for the combination of oral vorinostat and bortezomib in participants with advanced multiple myeloma * To assess the safety and tolerability of this regimen and to document the participant's clinical status (by anti-tumor activity) for this combination, as determined per standard of care.	YES	Multiple Myeloma	DRUG: vorinostat|DRUG: bortezomib	Mean Duration of Treatment With Vorinostat, Event causing discontinuation from the study was defined as (1) progressive disease OR (2) intolerable toxicity. Progressive disease was defined as: * \>25% increase in the level of serum monoclonal paraprotein. * 25% increase in 24-hour urinary light chain excretion. * \>25% increase in plasma cells in a bone marrow aspirate or on trephine biopsy. * De…	Number of Participants With Dose Modifications of Either Vorinostat or Bortezomib Due to Adverse Experiences (AEs) After Treatment With Study Drug, An adverse experience (AE) was defined as any unfavorable and unintended change in the structure, function, or chemistry of the body temporally associated with the use of the sponsor's product, whether or not considered related to the use of the produ…		Merck Sharp & Dohme LLC		ALL	ADULT, OLDER_ADULT	PHASE1	34	INDUSTRY	INTERVENTIONAL	Allocation: NON_RANDOMIZED|Intervention Model: PARALLEL|Masking: NONE|Primary Purpose: TREATMENT	0683-015|2005_018	2005-09-01	2009-12-01	2011-05-01	2005-05-26	2011-04-06	2015-05-21
NCT01019850	N2007-03: Vorinostat and 131-I MIBG in Treating Patients With Resistant or Relapsed Neuroblastoma	COMPLETED	RATIONALE: Vorinostat may stop the growth of tumor cells by blocking some of the enzymes needed for cell growth. Radioactive drugs, such as iobenguane I 131, may carry radiation directly to tumor cells and not harm normal cells. Giving vorinostat together with iobenguane I 131 may kill more tumor cells. PURPOSE: This phase I trial is studying the side effects and best dose of giving vorinostat to…	NO	Neuroblastoma	DRUG: Vorinostat|RADIATION: 131- I Metaiodobenzylguanidine|PROCEDURE: Peripheral Blood Stem Cell Infusion|DRUG: Filgrastim	All toxicities , including dose limiting toxicities, of the combination of vorinostat with therapeutic doses of 131-I MIBG, All toxicities observed will be summarized in terms of type (organ affected or laboratory determination), severity (by NCI CTCAE) and attribution. Tables will be created to summarize these toxicities and side effects by dose level and by course., From day 1 of vorinostat the…	Response evaluation , within the context of a phase I study., Eligible patients with measurable or evaluable disease who receive 131-I MIBG are evaluable for response even if they fail to complete the course of therapy because of disease progression. Responses will be described for all patients registered on the study even if there are major protocol deviations ., At study entry, 56 days after st…		New Approaches to Neuroblastoma Therapy Consortium	National Cancer Institute (NCI)	ALL	CHILD, ADULT	PHASE1	27	OTHER	INTERVENTIONAL	Allocation: NA|Intervention Model: SINGLE_GROUP|Masking: NONE|Primary Purpose: TREATMENT	CDR0000659059|P01CA081403|N2007-03	2010-03-01	2014-12-01	2015-02-01	2009-11-25		2023-04-10	Children's Hospital Los Angeles, Los Angeles, California, 90027, United States|Lucile Salter Packer Children's Hospital, Palo Alto, California, 94304, United States|UCSF Helen Diller Family Comprehensive Cancer Center, San Francisco, California, 94143, United States|AFLAC Cancer Center and Blood Disorders Service of Children's Healthcare of Atlanta - Egleston Campus, Atlanta, Georgia, 30322, Unit…
NCT02419755	Bortezomib and Vorinostat in Younger Patients With Refractory or Relapsed MLL Rearranged Hematologic Malignancies	TERMINATED	This study will test the safety and effectiveness of adding bortezomib and vorinostat to other chemotherapy drugs commonly used to treat relapsed or refractory leukemia. Both drugs have been approved by the Food and Drug Administration (FDA) to treat other cancers in adults, but they have not yet been approved tor treatment younger patients with leukemia. PRIMARY OBJECTIVE * To estimate the overa…	YES	Mixed Lineage Acute Leukemia|Acute Myeloid Leukemia|Acute Lymphoid Leukemia	DRUG: Bortezomib|DRUG: Vorinostat|DRUG: Mitoxantrone|DRUG: Cytarabine|DRUG: Methotrexate|DRUG: Hydrocortisone|DRUG: Peg-L-Asparaginase|DRUG: Erwinia L-Asparaginase|DRUG: Dexamethasone|DRUG: Mercaptopurine|DRUG: Doxorubicin	Overall Response Rate in All Participants, For the purpose of the statistical analysis of the primary objective, response is assessed at the end of first treatment block at maximum tolerated dose of vorinostat (i.e., Induction Ia or Ib for myeloid and Induction for lymphoid and mixed lineage). Any eligible patient who starts first treatment block is considered evaluable. Response of CR, CRi, PR, …	Number of Participants With 3 Year Event Free Survival (EFS), All eligible patients who started the treatment will be included in this analysis. Patients later found ineligible will be replaced and excluded from the estimation. In addition to death for any reason, no-response (i.e., other than CR, CRi, PR or PRi), off-treatment or off-study (except for the reason of being found ineligible), disea…	Frequency of Identified Genomic Lesions, Frequencies of the identified lesions will be described by counts and proportions. An established method (Pounds et al., 2013) will be applied to identify genes and pathways frequently hit by the genomic lesions., Once at enrollment|Minimal Residual Disease (MRD), MRD will be monitored until the completion of therapy (up to 500 days) for patients that do n…	St. Jude Children's Research Hospital		ALL	CHILD, ADULT	PHASE2	12	OTHER	INTERVENTIONAL	Allocation: NON_RANDOMIZED|Intervention Model: PARALLEL|Masking: NONE|Primary Purpose: TREATMENT	RELMLL|NCI-2015-00602	2015-04-14	2016-12-31	2016-12-31	2015-04-17	2018-02-01	2018-03-07	St. Jude Children's Research Hospital, Memphis, Tennessee, 38105, United States
NCT02349867	Neoadjuvant Chemotherapy Followed by Radiation Therapy and Gemcitabine/Sorafenib/Vorinostat in Pancreatic Cancer	COMPLETED	Determine the doses and schedule appropriate for phase 2 study of sorafenib and vorinostat with concurrent gemcitabine and radiation therapy (RT) as neoadjuvant treatment of pancreatic cancer following chemotherapy. Recommended phase II dose RP2Ds and schedule of sorafenib and vorinostat defined as the doses and schedule that are the same as or less than the maximum tolerated dose (MTD) and sched…	NO	Pancreatic Adenocarcinoma|Stage IA Pancreatic Cancer|Stage IB Pancreatic Cancer|Stage IIA Pancreatic Cancer|Stage IIB Pancreatic Cancer|Stage III Pancreatic Cancer|Recurrent Pancreatic Carcinoma	DRUG: Gemcitabine|DRUG: Sorafenib|DRUG: Vorinostat|RADIATION: 3-Dimensional Conformal Radiation Therapy|RADIATION: Intensity-Modulated Radiation Therapy|OTHER: RosetteSep|OTHER: DEPfff	Recommended phase 2 dose and schedule, Determine the doses and schedule appropriate for phase 2 study of sorafenib and vorinostat with concurrent gemcitabine and radiation therapy (RT) as neoadjuvant treatment of pancreatic cancer following chemotherapy., 18-36 months	Number of participants with adverse events using National Cancer Institute CTCAE v4.0, Adverse events using NCI Common Terminology Criteria for Adverse Events, Version 4.0. Adverse events will be listed and summary descriptive statistics will be calculated., Up to 30 days following last administration of the chemoradiation treatment|Tumor response (complete response or partial response) measured …		Virginia Commonwealth University	National Cancer Institute (NCI)	ALL	ADULT, OLDER_ADULT	PHASE1	23	OTHER	INTERVENTIONAL	Allocation: NA|Intervention Model: SINGLE_GROUP|Masking: NONE|Primary Purpose: TREATMENT	MCC-12-07328|NCI-2015-00017|MCC-12-07328|P30CA016059	2015-01-29	2020-05-13	2022-05-13	2015-01-29		2022-09-19	Virginia Commonwealth University/Massey Cancer Center, Richmond, Virginia, 23298, United States
NCT02538510	Pembrolizumab and Vorinostat in Treating Patients With Recurrent Squamous Cell Head and Neck Cancer or Salivary Gland Cancer That Is Metastatic and/or Cannot Be Removed by Surgery	COMPLETED	This phase I/II trial studies the side effects of pembrolizumab and vorinostat in treating patients with squamous cell head and neck cancer or salivary gland cancer that has come back, has spread to other places in the body and/or cannot be removed by surgery. Monoclonal antibodies, such as pembrolizumab, may interfere with the ability of tumor cells to grow and spread. Vorinostat may stop the gr…	YES	Head and Neck Squamous Cell Carcinoma|Recurrent Nasal Cavity and Paranasal Sinus Squamous Cell Carcinoma|Recurrent Nasopharynx Carcinoma|Recurrent Salivary Gland Carcinoma|Squamous Cell Carcinoma Metastatic in the Neck With Occult Primary|Stage III Major Salivary Gland Carcinoma|Stage III Nasal Cavity and Paranasal Sinus Squamous Cell Carcinoma|Stage III Nasopharyngeal Carcinoma|Stage IV Nasophar…	OTHER: Laboratory Biomarker Analysis|BIOLOGICAL: Pembrolizumab|DRUG: Vorinostat	Incidence of Toxicity Graded According to the National Cancer Institute Common Terminology Criteria for Adverse Events Version 4.0, Toxicities will be summarized as the number and percentage of patients with each type of toxicity, per Criteria for Adverse Events version 4.0, Up to 30 days after the completion of study treatment	Objective Response Rate, Radiologic assessments of measurable disease will be performed using radiographic imaging. RECIST 1.1 and immune response criteria will be used to assess response to therapy. Responses will be summarized as frequencies and percentages., Up to 2 years|Overall Survival, The Kaplan Meier methods will be used to estimate overall survival., Up to 2 years|Progression Free Survi…		University of Washington	National Cancer Institute (NCI)	ALL	ADULT, OLDER_ADULT	PHASE1|PHASE2	50	OTHER	INTERVENTIONAL	Allocation: NA|Intervention Model: SINGLE_GROUP|Masking: NONE|Primary Purpose: TREATMENT	9383|NCI-2015-01310|MK-3475|9383|P30CA015704|RG1715066	2015-10-08	2019-09-28	2023-09-15	2015-09-02	2020-10-22	2023-10-31	Fred Hutch/University of Washington Cancer Consortium, Seattle, Washington, 98109, United States	Study Protocol and Statistical Analysis Plan, https://cdn.clinicaltrials.gov/large-docs/10/NCT02538510/Prot_SAP_000.pdf
NCT00632931	A Crossover Study to Assess the Effects of Vorinostat (MK0683, SAHA) in Patients With Advanced Cancer (0683-070)(COMPLETED)	COMPLETED	A 2-period, crossover study to assess the effects of MK0683 (vorinostat) on the QTc interval in patients with relapsed or refractory advanced cancer.	YES	Advanced Cancer Relapsed|Advanced Cancer Refractory	DRUG: vorinostat|DRUG: Comparator: placebo (unspecified)	Change From Baseline in QTcF at 0.5 Hours, The Fridericia correction of the QT interval (QTcF) was determined at each time point from five replicate measurements. The change from baseline in QTcF was calculated by subtracting the QTcF value at each timepoint from the QTcF baseline (predose) value., Baseline and 0.5 hours|Change From Baseline in QTcF at 1 Hour, Fridericia correction of the QT inte…			Merck Sharp & Dohme LLC		ALL	ADULT, OLDER_ADULT	PHASE1	25	INDUSTRY	INTERVENTIONAL	Allocation: RANDOMIZED|Intervention Model: CROSSOVER|Masking: SINGLE (PARTICIPANT)|Primary Purpose: TREATMENT	0683-070|MK0683-070|2008_515	2007-07-01	2008-05-01	2009-04-01	2008-03-11	2010-02-15	2015-07-30
NCT01720875	Vorinostat, Bortezomib and Dexamethasone in Multiple Myeloma (MUKFour)	COMPLETED	Bortezomib is an established treatment in multiple myeloma途 it is common practice in the UK to administer bortezomib with dexamethasone. This practice is based on data that supports improved response rates with this combination. Recent trial data indicates that the addition of vorinostat to bortezomib treatment overcomes treatment resistance to bortezomib. As such this current trial is designed t…	NO	Multiple Myeloma	DRUG: Vorinostat Velcade Dexamethasone	Overall response rate to vorinostat, bortezomib and dexamethasone., To assess the number and proportion of participants with at least a partial response (PR) or better within 8 cycles of protocol treatment with vorinostat, bortezomib and dexamethasone., up to 24 weeks	Number of dose reductions during treatment with vorinostat, bortezomib and dexamethasone., To assess the dose reduction profile of combination treatment with vorinostat, bortezomib and dexamethasone. The proportion of participants experiencing a dose reduction or terminating treatment early due to toxicity will be assessed., up to 24 weeks|Overall numbers and rates of adverse events, Safety and t…	Matched pairs analysis, A matched pairs analysis will be carried out looking at overall response, PFS, dose reductions and toxicity in participants treated with vorinostat in combination with bortezomib and dexamethasone (VVD) in this current study compared to participants randomised to the bortezomib/vorinostat (VV) arm in the pivotal MSD phase III study., Up to 24 months	University of Leeds	Myeloma UK|Merck Sharp & Dohme LLC	ALL	ADULT, OLDER_ADULT	PHASE2	16	OTHER	INTERVENTIONAL	Allocation: NA|Intervention Model: SINGLE_GROUP|Masking: NONE|Primary Purpose: TREATMENT	HM11/10041|ISRCTN08577602|2011-005361-20	2013-08-09	2015-08-01	2018-08-29	2012-11-02		2021-08-16	Nottingham University Hospital, Nottingham, Nottinghamshire, NG5 1PB, United Kingdom|University Hospital Southampton, Southampton, SO16 6YD, United Kingdom
NCT00875745	Combination of Sorafenib and Vorinostat in Poor-risk Acute Myelogenous Leukemia (AML) and High Risk Myelodysplastic Syndrome (MDS)	COMPLETED	The purpose of this study is to test the safety of sorafenib and vorinostat when given together to see what effects (good and bad) it has on the patient and their acute myeloid leukemia (AML) or myelodysplastic syndrome (MDS). This study is also being done to find the highest dose of sorafenib and vorinostat that can be given together without causing severe side effects.	NO	Leukemia, Myeloid, Acute|Leukemia, Promyelocytic, Acute|Myelodysplastic Syndromes	DRUG: Sorafenib-Vorinostat	Determine the maximum tolerated dose of a combination of Sorafenib and Vorinostat administered to patients with poor-risk AML, or MDS with >10% blasts., Baseline through cycle 3	Evaluate response and the duration of response to this combination targeted therapy, Baseline through Cycle 3|Evaluate the toxicity of the combination of Sorafenib and Vorinostat in patients receiving this therapy, Baseline through Cycle 3		Indiana University School of Medicine	Bayer	ALL	ADULT, OLDER_ADULT	PHASE1	15	OTHER	INTERVENTIONAL	Allocation: NA|Intervention Model: SINGLE_GROUP|Masking: NONE|Primary Purpose: TREATMENT	0902-08; IUCRO-0234	2009-04-01	2010-05-01	2013-10-01	2009-04-03		2014-09-18	Indiana University Melvin and Bren Simon Cancer Center, Indianapolis, Indiana, 46202, United States
NCT01421173	Vorinostat With Gemcitabine, Busulfan, and Melphalan With Stem Cell Transplant (SCT) in Relapsed or Refractory Lymphoid Malignancies	COMPLETED	The goal of this clinical research study is to find the highest tolerable dose of vorinostat that can be given with gemcitabine, busulfan, and melphalan with a stem cell transplant. Researchers also want to learn about the safety and level of effectiveness of this combination. Busulfan and melphalan are designed to kill cancer cells by binding to DNA (the genetic material of cells), which may cau…	NO	Lymphoma	DRUG: Vorinostat|DRUG: Gemcitabine|DRUG: Busulfan|DRUG: Melphalan|PROCEDURE: Stem Cell Infusion|DRUG: Rituximab|DRUG: G-CSF|DRUG: Palifermin|DRUG: Dexamethasone acetate	Recommended Dose of Vorinostat for combination with Gemcitabine/Busulfan/Melphalan (GemBuMel) based on Dose Limiting Toxicity (DLT), No more than 2 patients enrolled at one time in new dose level, until toxicities of at least 1 of those are assessed \& determined not to be DLT, no more patients enrolled at new dose level. Dose escalation of vorinostat starts at level 1a (200 mg/day) and Gemcitabi…			M.D. Anderson Cancer Center		ALL	CHILD, ADULT, OLDER_ADULT	PHASE1	78	OTHER	INTERVENTIONAL	Allocation: NA|Intervention Model: SINGLE_GROUP|Masking: NONE|Primary Purpose: TREATMENT	2011-0407|NCI-2011-02891	2011-08-01	2015-09-01	2015-09-01	2011-08-22		2015-11-18	University of Texas MD Anderson Cancer Center, Houston, Texas, 77030, United States
NCT00776503	Vorinostat and Low Dose Cytarabine for High Risk Myelodysplasia	COMPLETED	The purpose of this study is to determine the maximum tolerated duration and schedule of oral VORINOSTAT in addition to low dose cytarabine in the treatment of Intermediate-2 and High risk myelodysplastic syndromes.	NO	Myelodysplastic Syndromes	DRUG: VORINOSTAT	To determine the Maximum tolerated dose of the association, After 1 cycle of treatment	To determine the clinical activity of this association, after 3 cycles of treatment		Groupe Francophone des Myelodysplasies	Merck Sharp & Dohme LLC	ALL	ADULT, OLDER_ADULT	PHASE1|PHASE2	52	OTHER	INTERVENTIONAL	Allocation: NON_RANDOMIZED|Intervention Model: PARALLEL|Masking: NONE|Primary Purpose: TREATMENT	GFM VOR 2007-01	2008-05-01	2011-11-01	2011-11-01	2008-10-21		2014-03-20	H么pital de la Durance, Avignon, 84902, France|Hopital Avicenne, Bobigny, 93009, France|CH Ren茅 Dubos, Cergy-pontoise, 95303, France|Hematology Dpt, H么pital Sud Francilien, Corbeil-essonnes, 91100, France|CHU Grenoble, Grenoble, 38043, France|H么pital Edouard Heriot, dpt H茅matologie Clinique, Lyon, 69437, France|Hematology Dpt, Institut Paoli Calmettes, Marseille, 13009, France|Hematology Dpt, Hopi…
NCT00937495	Vorinostat and Bortezomib in Treating Patients With Advanced Soft Tissue Sarcoma	COMPLETED	This phase II trial is studying how well giving vorinostat together with bortezomib works in treating patients with advanced soft tissue sarcoma. Vorinostat and bortezomib may stop the growth of tumor cells by blocking some of the enzymes needed for cell growth. Giving vorinostat together with bortezomib may kill more tumor cells.	YES	Recurrent Adult Soft Tissue Sarcoma|Stage III Adult Soft Tissue Sarcoma|Stage IV Adult Soft Tissue Sarcoma	DRUG: vorinostat|DRUG: bortezomib	Confirmed Tumor Responses, The number of confirmed tumor responses is defined as a complete response (CR) or partial response (PR) according to Response Evaluation Criteria in Solid Tumors (RECIST) on two consecutive evaluations at least six weeks apart. Complete Response (CR): Disappearance of all target lesions. Partial Response (PR): At least a 30% decrease in the sum of the longest dimension …	Progression Free Survival, Progression-free survival is defined as the time from registration to the time of progression or death, whichever comes first. The distribution and median of progression-free survival times will be estimated using the method of Kaplan-Meier., Up to 2 years|Overall Survival, The distribution of survival time will be estimated using the method of Kaplan-Meier., Time from …		National Cancer Institute (NCI)		ALL	ADULT, OLDER_ADULT	PHASE2	16	NIH	INTERVENTIONAL	Allocation: NA|Intervention Model: SINGLE_GROUP|Masking: NONE|Primary Purpose: TREATMENT	NCI-2011-03810|MC0778|CDR0000646715|MAYO-MC0778|N01CM62205	2009-06-01	2010-08-01	2011-06-01	2009-07-13	2013-11-21	2014-05-14	Mayo Clinic in Florida, Jacksonville, Florida, 32224-9980, United States|Johns Hopkins University, Baltimore, Maryland, 21287-8936, United States|Mayo Clinic, Rochester, Minnesota, 55905, United States|Metro-Minnesota CCOP, Saint Louis Park, Minnesota, 55416, United States|Washington University School of Medicine, Saint Louis, Missouri, 63110, United States|University of Wisconsin Hospital and Cl…
NCT00948064	Vorinostat in Combination With Azacitidine in Patients With Newly-Diagnosed Acute Myelogenous Leukemia (AML) or Myelodysplastic Syndrome (MDS)	COMPLETED	The goal of this clinical research study is to learn if the combination of azacitidine and vorinostat can help to control AML or MDS better than azacitidine alone. The safety of this drug combination will also be studied.	YES	Leukemia	DRUG: Vorinostat|DRUG: Azacitidine	Survival at Day 60, Assessment of survival for outcome done on 60 days following therapy and includes participants alive for at least 60 days. Survival is calculated from start of therapy until death from any cause., Phase I, Baseline to 60 days following first treatment.|Response Rate, Number of participants with Complete Response (CR) in AML requiring disappearance of all signs and symptoms rel…			M.D. Anderson Cancer Center	Merck Sharp & Dohme LLC|Celgene Corporation	ALL	ADULT, OLDER_ADULT	PHASE2	110	OTHER	INTERVENTIONAL	Allocation: RANDOMIZED|Intervention Model: PARALLEL|Masking: NONE|Primary Purpose: TREATMENT	2007-0685|NCI-2009-01495	2009-09-08	2015-04-01	2017-08-03	2009-07-29	2015-07-02	2020-02-24	University of Texas MD Anderson Cancer Center, Houston, Texas, 77030, United States
NCT00810576	Combination of Vorinostat and Bortezomib in Relapsed or Refractory T-Cell Non-Hodgkin's Lymphoma	TERMINATED	Primary Objectives: 1. To evaluate the response rate for patients with T-cell Non-Hodgkin's Lymphoma (NHL)receiving the combination of vorinostat and bortezomib 2. To evaluate the safety and tolerability of the combination of vorinostat and bortezomib in patients with relapsed or refractory T-cell NHL. Secondary Objectives: 1. To assess overall survival and time to treatment failure in patients w…	YES	Lymphoma	DRUG: Vorinostat|DRUG: Bortezomib	Number of Patients With Response, Computed tomography scans and/or Positron emission tomography (PET) scans obtained every two cycles to evaluate response using International Workshop Criteria of Complete Response, Partial Response, Progressive Disease, or Stable Disease., Every two 21-day cycles			M.D. Anderson Cancer Center	Merck Sharp & Dohme LLC	ALL	ADULT, OLDER_ADULT	PHASE2	1	OTHER	INTERVENTIONAL	Allocation: NA|Intervention Model: SINGLE_GROUP|Masking: NONE|Primary Purpose: TREATMENT	2007-0658	2009-01-01	2010-04-01	2010-04-01	2008-12-18	2010-07-09	2012-08-07	UT MD Anderson Cancer Center, Houston, Texas, 77030, United States
NCT00867178	Vorinostat Combined With Isotretinoin and Chemotherapy in Treating Younger Patients With Embryonal Tumors of the Central Nervous System	COMPLETED	This pilot clinical trial studies the side effects and the best way to give vorinostat with isotretinoin and combination chemotherapy and to see how well they work in treating younger patients with embryonal tumors of the central nervous system. Vorinostat may stop the growth of tumor cells by blocking some of the enzymes needed for cell growth. Drugs used in chemotherapy, such as isotretinoin, v…	NO	Medulloblastoma|Pineoblastoma|Supratentorial Embryonal Tumor, Not Otherwise Specified	RADIATION: 3-Dimensional Conformal Radiation Therapy|DRUG: Carboplatin|DRUG: Cisplatin|DRUG: Cyclophosphamide|DRUG: Etoposide Phosphate|DRUG: Isotretinoin|OTHER: Laboratory Biomarker Analysis|PROCEDURE: Peripheral Blood Stem Cell Transplantation|DRUG: Thiotepa|DRUG: Vincristine Sulfate|DRUG: Vorinostat	Dose-limiting toxicity of proposed vorinostat, Will be graded by the National Cancer Institute Common Terminology Criteria for Adverse Events version 4.0., Up to 21 days|Feasibility in terms of completing 3 courses of induction therapy, Simon's two-stage optimal design will be used to assess feasibility., Within 98 days|Prognostic value of histopathological classification of pediatric medulloblas…	Response rate of this approach in patients with measurable residual disease (primary site and/or metastatic sites), Separate exact confidence interval estimates of objective responses following induction therapy will be constructed for patients with medulloblastomas (MBs) and PNETs. Cumulative incidence of objective responses as a function of course of therapy will also be provided., Up to 5 year…		National Cancer Institute (NCI)		ALL	CHILD	PHASE1	33	NIH	INTERVENTIONAL	Allocation: NA|Intervention Model: SINGLE_GROUP|Masking: NONE|Primary Purpose: TREATMENT	NCI-2012-03167|NCI-2012-03167|PBTC-026|PBTC-026|PBTC-026|U01CA081457|UM1CA081457	2009-02-25	2020-04-09	2021-12-22	2009-03-23		2022-01-13	Children's Hospital Los Angeles, Los Angeles, California, 90027, United States|Lucile Packard Children's Hospital Stanford University, Palo Alto, California, 94304, United States|Children's National Medical Center, Washington, District of Columbia, 20010, United States|Lurie Children's Hospital-Chicago, Chicago, Illinois, 60611, United States|National Cancer Institute Pediatric Oncology Branch, B…
NCT00857324	Study of Vorinostat Plus Melphalan and Prednisone (Zmp) in Advanced, Refractory Multiple Myeloma Patients	TERMINATED	The purpose of this study is to determine whether the association of ZMP is safe and provides benefits in patients with relapsed/refractory MM.	NO	Multiple Myeloma	DRUG: Vorinostat	The dose limiting toxicity (DLT)of Vorinostat with MP, one year|The maximum tolerated dose (MTD) of Vorinostat in association with MP, 1 year|A significant number of PR or higher (>40%) following the proposed ZMP therapy, 1 year	Duration of Progression Free Survival, 5 Years|Duration of Overall Survival, 5 years		Tiziana Marangon		ALL	ADULT, OLDER_ADULT	PHASE1|PHASE2	18	OTHER	INTERVENTIONAL	Allocation: NA|Intervention Model: SINGLE_GROUP|Masking: NONE|Primary Purpose: TREATMENT	ZMP-1|2008-000646-32	2009-03-01	2012-03-01	2017-05-01	2009-03-06		2017-09-06	Dipartimento Medicina Clinica e Sperimentale, Padova, 35128, Italy|A.O.U. S. Giovanni Battista, Torino, 10126, Italy|Policlinico Universitario di Udine, Udine, 33100, Italy|Azienda Ospedaliera di Verona - Policlinico G.B. Rossi, Verona, 37134, Italy
NCT00589472	Androgen Deprivation Therapy and Vorinostat Followed by Radical Prostatectomy in Treating Patients With Localized Prostate Cancer	COMPLETED	This phase II trial studies how well androgen deprivation therapy and vorinostat followed by radical prostatectomy works in treating patients with prostate cancer that has not spread to other parts of the body. Androgens can cause the growth of prostate cancer cells. Antihormone therapy, such as bicalutamide, goserelin acetate, and leuprolide acetate, may lessen the amount of androgens made by th…	YES	Prostate Adenocarcinoma|Stage I Prostate Cancer|Stage IIA Prostate Cancer|Stage IIB Prostate Cancer|Stage III Prostate Cancer	DRUG: Bicalutamide|DRUG: Goserelin Acetate|OTHER: Laboratory Biomarker Analysis|DRUG: Leuprolide Acetate|PROCEDURE: Therapeutic Conventional Surgery|DRUG: Vorinostat	Pathologic Complete Response at the Time of Surgery, The primary endpoint will be pathologic complete response at the time of surgery. This represents the proportion of patients with no evidence of disease in the prostate (ie, the absence of tumor in the posttherapy pathology specimen) at the time of radical prostatectomy. Pathologic complete response at the time of surgery is the primary endpoin…	Gleason Score, A Gleason score is the sum of two numbers. Pathologist determines where the cancer is most prominent and assigns the primary grade, the secondary grade is assigned based on where the cancer is next most prominent. A score from one to five is assigned for each area based on how aggressive the tumor appears. A tumor with cell that appear close to normal is assigned a low Gleason scor…	Protein Expression Analysis, Including AR Target Genes, PSA and TMPRSS2, Up to 1 year|Safety and Tolerability of Androgen Depletion Therapy in Combination With Vorinostat as Assessed by Physical Examinations, Adverse Events, and Laboratory Assessments. Please See Adverse Events Section., Adverse events will be monitored at each scheduled visit and throughout the study. Toxicity will be assessed u…	National Cancer Institute (NCI)		MALE	ADULT, OLDER_ADULT	PHASE2	19	NIH	INTERVENTIONAL	Allocation: NA|Intervention Model: SINGLE_GROUP|Masking: NONE|Primary Purpose: TREATMENT	NCI-2009-00238|NCI-2009-00238|06-160|MSKCC IRB 06-160|MSKCC-06160|CDR0000579559|06-160|7864|N01CM62205|N01CM62206|P30CA008748	2007-11-01	2010-06-01	2010-06-01	2008-01-09	2017-10-06	2017-10-06	UCLA / Jonsson Comprehensive Cancer Center, Los Angeles, California, 90095, United States|UCSF Medical Center-Parnassus, San Francisco, California, 94143, United States|University of Chicago Comprehensive Cancer Center, Chicago, Illinois, 60637, United States|Johns Hopkins University/Sidney Kimmel Cancer Center, Baltimore, Maryland, 21287, United States|Dana-Farber Cancer Institute, Boston, Massa…
NCT00503971	Phase I/II of Oral Vorinostat Combination With Erlotinib in NSCLC Patients With EGFR Mutations With DP After Erlotinib.	TERMINATED	This is an open label, non-randomized, sequential, phase I/II trial in patients with stage IIIB or IV non-small cell lung cancer (NSCLC) with EGFR mutations after progression to Erlotinib. The study will have two parts. The first part (phase I) will be a dose finding (MTD) study to be implemented at three hospitals. The second part of the study (phase II) will asses the safety and efficacy of the…	NO	Non-small Cell Lung Cancer	DRUG: Vorinostat plus Erlotinib	MTD (Maximum Tolerated Dose)defined as the highest dose level at which < 2 out of 6 patients experienced a DLT., First cycle	Efficacy: Objective response rate; Time to progression; Time to response Response duration;Progression free survival;Clinical Benefict Rate, Along the study|Exploratory Endpoints: Molecular analysis (EGFR mutations; thioredoxin; Hsp70; methylation of 14-3-3 sigma and CHFR, EGFR mutation at serum (in blood samples from patients), baseline, after cycle 3 and at the end of treatment		Spanish Lung Cancer Group	Merck Sharp & Dohme LLC	ALL	ADULT, OLDER_ADULT	PHASE1|PHASE2	50	OTHER	INTERVENTIONAL	Allocation: NA|Intervention Model: SINGLE_GROUP|Masking: NONE|Primary Purpose: TREATMENT	TARZO	2007-12-01	2008-12-01	2011-12-01	2007-07-19		2012-10-22	Hospital de la Santa Creu i Sant Pau, Barcelona, 08025, Spain|Instituto Universitario Dexeus, Barcelona, 08028, Spain|Hospital Clinic, Barcelona, 08036, Spain|Institut Catal谩 d'Oncologia, Centre Sanitari i Universitari de Bellvitge (CSUB), Barcelona, 08907, Spain|Institut Catal谩 d'Oncolog铆a, Hospital Germans Trias i Pujol, Barcelona, 08916, Spain|Hospital La Paz, Madrid, 28046, Spain|Hospital Cl铆…
NCT00702572	Carboplatin, Paclitaxel, Bevacizumab and Vorinostat for Patients With Advanced Non-Small Cell Lung Cancer	TERMINATED	The primary objective of the study is to establish the phase II recommended dose of Vorinostat when administered in combination with the regimen of carboplatin, paclitaxel and bevacizumab for patients with previously untreated advanced non-small cell lunc cancer.	NO	Non-small Cell Lung Cancer	DRUG: Vorinostat, Bevacizumab, Carboplatin, Paclitaxel|DRUG: Vorinostat, Bevacizumab, Carboplatin, Paclitaxel	Establish the phase II recommended dose (P2RD) of Vorinostat when administered in combination with the regimen of carboplatin, paclitaxel and bevacizumab for patients with previously untreated advanced non-small cell lung cancer., Participants will be followed for survival, an expected average of two years., An average of 2 years	Evaluate safety profile of 4-drug regimen. Obtain preliminary evidence regarding anti-cancer activity of the regimen. Understand mechanistic aspects of drug effect by conducting correlative science studies on peripheral blood and archived tumor tissue., Participants will be followed for survival, an expected average of 2 years., Average of 2 years		Milton S. Hershey Medical Center		ALL	ADULT, OLDER_ADULT	PHASE1	25	OTHER	INTERVENTIONAL	Allocation: NON_RANDOMIZED|Intervention Model: SINGLE_GROUP|Masking: NONE|Primary Purpose: TREATMENT	PSHCI 08-004	2008-04-01	2016-05-01	2016-09-01	2008-06-20		2016-09-22	Penn State College of Medicine, Penn State Milton S. Hershey Medical Center, Hershey, Pennsylvania, 17033, United States
NCT04220008	Vorinostat and Combination Chemotherapy Before Donor Stem Cell Transplantation for the Treatment of Relapsed Aggressive B-cell or T-cell Non-Hodgkin Lymphoma	WITHDRAWN	This phase II trial studies how well vorinostat and combination chemotherapy before donor stem cell transplantation work in treating patients with aggressive B-cell or T-cell non-Hodgkin lymphoma that has come back (relapsed). Vorinostat may stop the growth of cancer cells by blocking some of the enzymes needed for cell growth. Drugs used in chemotherapy, such as busulfan, gemcitabine, and clofar…	NO	Recurrent Aggressive Non-Hodgkin Lymphoma|Recurrent B-Cell Non-Hodgkin Lymphoma|Recurrent Burkitt Lymphoma|Recurrent Diffuse Large B-Cell Lymphoma|Recurrent High Grade B-Cell Lymphoma|Recurrent T-Cell Non-Hodgkin Lymphoma|Recurrent Transformed B-Cell Non-Hodgkin Lymphoma	PROCEDURE: Allogeneic Hematopoietic Stem Cell Transplantation|DRUG: Busulfan|DRUG: Clofarabine|DRUG: Cyclophosphamide|DRUG: Gemcitabine|DRUG: Mycophenolate Mofetil|BIOLOGICAL: Rituximab|DRUG: Tacrolimus|DRUG: Vorinostat	Progression-free survival, Will be estimated by the method of Kaplan and Meier., Up to 3 years	Early treatment success, Will be defined as the compound event that the patient is alive, engrafted and in remission at 100 days post-transplant and does not experience grade 4 regimen-related toxicity or grade 4 acute graft versus host disease within 100 days post transplant. Will be tabulated and estimated., Up to 100 days post-transplant|Overall survival, Will be estimated by the method of Kap…		M.D. Anderson Cancer Center	National Cancer Institute (NCI)	ALL	CHILD, ADULT, OLDER_ADULT	PHASE2	0	OTHER	INTERVENTIONAL	Allocation: NA|Intervention Model: SINGLE_GROUP|Masking: NONE|Primary Purpose: TREATMENT	2018-0988|NCI-2019-08496|2018-0988	2021-10-29	2021-10-29	2021-10-29	2020-01-07		2024-01-12
NCT00662311	Vorinostat, Paclitaxel, and Radiation Therapy in Treating Patients Unable to Tolerate Cisplatin With Stage III Non-Small Lung Cancer That Cannot Be Removed By Surgery	TERMINATED	This phase I/II trial studies the side effects and best dose of vorinostat when given together with paclitaxel and radiation therapy and to see how well it works in treating patients unable to tolerate cisplatin with stage III non-small cell lung cancer (NSCLC) that cannot be removed by surgery. Vorinostat may stop the growth of tumor cells by blocking some of the enzymes needed for cell growth. …	YES	Stage IIIA Non-small Cell Lung Cancer|Stage IIIB Non-small Cell Lung Cancer	DRUG: vorinostat|DRUG: paclitaxel|RADIATION: radiation therapy	MTD of Vorinostat When Administered in Combination With Paclitaxel and Radiotherapy Therapy as Assessed by NCI Common Toxicity Criteria for Adverse Events (CTCAE) Version 3.0 (Phase I), Defined as the highest dose level at which no more than 1 of 6 patients experiences dose-limiting toxicity (DLT). Toxicity was graded according to the National Institutes of Health Common Terminology Criteria for …	Radiological Response Rate as Assessed by CT, Count of participants with stable disease or partial response. Patients were evaluated for treatment response per RECIST criteria (version 1.0)., 12 weeks post-treatment, then every 3 months for 2 years, and then every 6 months for a year thereafter|Duration of Response, Up to 3 years|Progression-free Survival, Kaplan-Meier estimate. Progression is de…		University of Washington	National Cancer Institute (NCI)	ALL	ADULT, OLDER_ADULT	PHASE1|PHASE2	5	OTHER	INTERVENTIONAL	Allocation: NA|Intervention Model: SINGLE_GROUP|Masking: NONE|Primary Purpose: TREATMENT	6600|NCI-2010-00715	2008-03-01	2010-01-01	2011-09-01	2008-04-21	2017-06-14	2017-06-14	Fred Hutchinson Cancer Research Center/University of Washington Cancer Consortium, Seattle, Washington, 98109, United States
NCT02108002	Effect of Vorinostat on Nervous System Hemangioblastomas in Von Hippel-Lindau Disease (Missense Mutation Only)	COMPLETED	Background: - Von Hippel-Lindau (VHL) disease is a rare gene disease. People with VHL often have a brain tumor called hemangioblastoma. Standard treatment for these tumors is risky surgery. Researchers want to find new ways to treat people who have the tumors. They want to see if a drug that fights other cancers might slow the growth of hemangioblastomas in some people with VHL. Some people with …	NO	Von Hippel-Lindau Disease	DRUG: Vorinostat	The presence and quantity of mutant VHL protein in resected hemangioblastoma specimens, including comparison of specimens without vorinostat treatment and those with presurgical vorinostat treatment., ongoing			National Institute of Neurological Disorders and Stroke (NINDS)		ALL	ADULT, OLDER_ADULT	PHASE1	7	NIH	INTERVENTIONAL	Allocation: NON_RANDOMIZED|Intervention Model: SINGLE_GROUP|Masking: NONE|Primary Purpose: DIAGNOSTIC	140067|14-N-0067	2014-04-05	2018-09-12	2018-09-12	2014-04-09		2018-09-14	National Institutes of Health Clinical Center, 9000 Rockville Pike, Bethesda, Maryland, 20892, United States
NCT00555399	Vorinostat, Isotretinoin and Temozolomide in Adults With Recurrent Glioblastoma Multiforme (GBM)	TERMINATED	The goal of this clinical research study is to learn if vorinostat when given with isotretinoin and temozolomide can help to control glioblastoma or gliosarcoma. The safety of these drug combinations will also be studied.	YES	Glioblastoma Multiforme|Anaplastic Glioma	DRUG: Vorinostat|DRUG: Isotretinoin|PROCEDURE: Surgical Resection|DRUG: Temozolomide	Maximum Tolerated Dose (MTD), To determine the maximum tolerated dose (MTD) of vorinostat + isotretinoin (cRA), carboplatin (CBT) + cRA, and vorinostat + cRA + CBT combinations in adult patients with recurrent glioblastoma multiforme (GBM) and anaplastic gliomas. The units of measurement for the drug dose were either mg/day \[VOR and cRA\] or AUC \[CBT\]. In the outcome measure data table below w…			M.D. Anderson Cancer Center	Merck Sharp & Dohme LLC	ALL	ADULT, OLDER_ADULT	PHASE1|PHASE2	55	OTHER	INTERVENTIONAL	Allocation: RANDOMIZED|Intervention Model: PARALLEL|Masking: NONE|Primary Purpose: TREATMENT	2006-0709|NCI-2010-00782|4808704|BTTC09-02	2007-11-28	2020-01-24	2020-01-24	2007-11-08	2024-08-22	2024-08-22	University of Texas MD Anderson Cancer Center, Houston, Texas, 77030, United States	Study Protocol and Statistical Analysis Plan, https://cdn.clinicaltrials.gov/large-docs/99/NCT00555399/Prot_SAP_000.pdf
NCT00731952	Phase I Study of Induction Therapy With VELCADE and Vorinostat in Patients With Surgically Resectable Non-Small Cell Lung Cancer	COMPLETED	The purpose of this study is to find out what effects (both good and bad) two medications (VELCADE and Vorinostat) have on patients who have certain types of lung cancer. The study is "dose escalating" meaning that patients will receive different doses of medication depending on when they enter the study. Participation in the study will last approximately 3 months and will include an initial scre…	NO	Non Small Cell Lung Cancer	DRUG: Velcade and Vorinostat	Adverse events, 30 days post surgical resection	Tumor response, Day 22		University of Virginia		ALL	ADULT, OLDER_ADULT	PHASE1	21	OTHER	INTERVENTIONAL	Allocation: NA|Intervention Model: SINGLE_GROUP|Masking: NONE|Primary Purpose: OTHER	12472	2006-06-01	2012-12-01	2014-03-01	2008-08-11		2017-05-04	University of Virginia, Charlottesville, Virginia, 22908, United States
NCT00731731	Vorinostat, Temozolomide, and Radiation Therapy in Treating Patients With Newly Diagnosed Glioblastoma Multiforme	COMPLETED	This phase I/II trial studies the side effects and best dose of vorinostat when given together with temozolomide and radiation therapy and to see how well they work in treating patients with newly diagnosed glioblastoma multiforme. Vorinostat may stop the growth of tumor cells by blocking some of the enzymes needed for cell growth. Drugs used in chemotherapy, such as temozolomide, work in differe…	YES	Adult Giant Cell Glioblastoma|Adult Glioblastoma|Adult Gliosarcoma	RADIATION: 3-Dimensional Conformal Radiation Therapy|PROCEDURE: Cognitive Assessment|OTHER: Laboratory Biomarker Analysis|DRUG: Temozolomide|DRUG: Vorinostat	Maximum Tolerated Dose of Vorinostat, Defined as the Dose at Which Fewer Than One-third of Patients Experience DLTs, Graded According to NCI CTCAE (Common Toxicity Criteria for Adverse Effects) Version 3.0 (Phase I), The Maximum Tolerated Dose (MTD) will be based on the assessment of Dose Limiting Toxicity (DLT) during the first 10 weeks of treatment only, and will be defined as the dose at which…	Incidence of Adverse Events, Based on CTC (Common Toxicity Criteria) Severity Grade, Safety variables will be summarized by descriptive statistics. Adverse Events (AEs) that occur will be reported for each phase and dose level and described in terms of incidence and severity. Parameters will be described based on the CTC severity grading. Distribution by CTC severity grade and clinical relevance …		National Cancer Institute (NCI)		ALL	ADULT, OLDER_ADULT	PHASE1|PHASE2	125	NIH	INTERVENTIONAL	Allocation: NA|Intervention Model: SINGLE_GROUP|Masking: NONE|Primary Purpose: TREATMENT	NCI-2009-00672|NCI-2009-00672|N0874|ABTC 0902|CDR0000609743|N0874|N0874|U10CA180821|U10CA025224	2009-07-10	2014-02-02	2019-11-01	2008-08-11	2015-05-13	2022-08-04	Mayo Clinic in Arizona, Scottsdale, Arizona, 85259, United States|UCSF Medical Center-Parnassus, San Francisco, California, 94143, United States|Mayo Clinic in Florida, Jacksonville, Florida, 32224-9980, United States|AdventHealth Orlando, Orlando, Florida, 32803, United States|Emory University Hospital/Winship Cancer Institute, Atlanta, Georgia, 30322, United States|Pali Momi Medical Center, 'Ai…
NCT00127140	A Study of Oral Suberoylanilide Hydroxamic Acid (SAHA) in Patients With Malignant Lymphoma (0683-030)	COMPLETED	The primary purpose of this trial is to determine the maximum tolerated dose (MTD), or the maximum acceptable dose (MAD) and evaluate the dose limiting toxicity (DLT) of oral vorinostat in patients with malignant lymphoma.	NO	Lymphoma	DRUG: vorinostat	Number of participants Experiencing Dose-Limiting Toxicities (DLTs), Up to 21 days	Area Under the Curve (AUC) of Vorinostat After Single Oral Dosing, Pre-dose and 0.25, 0.5, 1, 1.5, 2, 3, 4, 6, 8, 10, 12, and 24 hours post-dose on Days 1 and 17		Merck Sharp & Dohme LLC		ALL	ADULT, OLDER_ADULT	PHASE1	10	INDUSTRY	INTERVENTIONAL	Allocation: NA|Intervention Model: SINGLE_GROUP|Masking: NONE|Primary Purpose: TREATMENT	0683-030|2005_041	2005-06-01	2012-04-01	2012-04-01	2005-08-05		2015-09-28
NCT00481078	Vorinostat, Carboplatin, and Paclitaxel in Treating Patients With Advanced or Metastatic Non-Small Cell Lung Cancer	COMPLETED	This randomized phase II trial is studying carboplatin, paclitaxel, and vorinostat to see how well they work compared with carboplatin, paclitaxel, and a placebo in treating patients with stage III or stage IV non-small cell lung cancer. Drugs used in chemotherapy, such as carboplatin and paclitaxel, work in different ways to stop the growth of tumor cells, either by killing the cells or by stopp…	YES	Recurrent Non-small Cell Lung Cancer|Stage IIIB Non-small Cell Lung Cancer|Stage IV Non-small Cell Lung Cancer	DRUG: vorinostat|DRUG: paclitaxel|DRUG: carboplatin|OTHER: placebo|OTHER: laboratory biomarker analysis	Response Rate, Each patient will be assigned one of the following categories: 1) complete response, 2) partial response, 3) stable disease, 4) progressive disease, 5) early death from malignant disease, 6) early death from toxicity, 7) early death because of other cause, or 9) unknown (not assessable, insufficient data). Patients with confirmed CR or PR according to the RECIST criteria were consi…	Progression-free Survival, Evaluated using the Kaplan-Meier method. Compared between arms using the log-rank test., Up to 1 year|Overall Survival, Evaluated using the Kaplan-Meier method. Compared between arms using the log-rank test., Up to 1 year		National Cancer Institute (NCI)		ALL	ADULT, OLDER_ADULT	PHASE2	94	NIH	INTERVENTIONAL	Allocation: RANDOMIZED|Intervention Model: PARALLEL|Masking: DOUBLE (PARTICIPANT, INVESTIGATOR)|Primary Purpose: TREATMENT	NCI-2012-02841|PHII-82|N01CM62208|N01CM62209|N01CM62201	2007-05-01	2009-07-01	2009-07-01	2007-06-01	2014-10-30	2014-10-30	City of Hope, Duarte, California, 91010, United States
NCT00126451	A Clinical Trial of Oral Suberoylanilide Hydroxamic Acid (SAHA) in Patients With Relapsed or Refractory Breast, Colorectal and Non-Small Cell Lung Cancer (0683-011)(TERMINATED)	TERMINATED	This is an investigational study to determine the response rate of relapsed/refractory breast, colorectal and non-small cell lung cancer to oral suberoylanilide hydroxamic acid (SAHA), to evaluate PET as an earlier indicator of response to SAHA as assessed by response evaluation criteria in solid tumours (RECIST) criteria and to evaluate the safety and tolerability of oral suberoylanilide hydroxa…	NO	Breast Cancer|Colorectal Cancer|Non-small-cell Lung Carcinoma	DRUG: MK0683, vorinostat, Suberoylanilide Hydroxamic Acid (SAHA)|DRUG: Duration of Treatment - During each treatment cycle, treatment is administered twice daily for 14 days, followed by 7 days of rest for a total of 10 cycles	Response rate of relapsed/refractory breast, colorectal and non-small cell lung cancer to SAHA using RECIST criteria.	Positron emission tomography (PET) as an earlier indicator of the response to SAHA as assessed by RECIST criteria. To evaluate the safety and tolerability of SAHA for 14 days every 21 days.		Merck Sharp & Dohme LLC		ALL	ADULT, OLDER_ADULT	PHASE2	16	INDUSTRY	INTERVENTIONAL	Allocation: NON_RANDOMIZED|Intervention Model: SINGLE_GROUP|Masking: NONE|Primary Purpose: TREATMENT	0683-011|2005_014	2004-12-01	2005-10-11	2005-10-11	2005-08-04		2017-04-10
NCT00331513	Vorinostat and Idarubicin in Treating Patients With Relapsed or Refractory Leukemia or Myelodysplastic Syndromes	COMPLETED	This randomized phase I trial is studying the side effects and best dose of vorinostat when given together with idarubicin in treating patients with relapsed or refractory leukemia or myelodysplastic syndromes. Drugs used in chemotherapy, such as vorinostat and idarubicin, work in different ways to stop the growth of cancer cells, either by killing the cells or by stopping them from dividing. Vor…	NO	Acute Myeloid Leukemia With Multilineage Dysplasia Following Myelodysplastic Syndrome|Adult Acute Myeloid Leukemia With 11q23 (MLL) Abnormalities|Adult Acute Myeloid Leukemia With Inv(16)(p13;q22)|Adult Acute Myeloid Leukemia With t(15;17)(q22;q12)|Adult Acute Myeloid Leukemia With t(16;16)(p13;q22)|Adult Acute Myeloid Leukemia With t(8;21)(q22;q22)|Adult Acute Promyelocytic Leukemia (M3)|Blastic…	DRUG: vorinostat|DRUG: idarubicin|OTHER: laboratory biomarker analysis|OTHER: pharmacological study	Maximum-tolerated dose (MTD) of vorinostat determined by dose-limiting toxicities (DLT) as measured by the National Cancer Institute (NCI) Common Terminology Criteria for Adverse Events (CTCAE) v.3.0, 21 days			National Cancer Institute (NCI)		ALL	ADULT, OLDER_ADULT	PHASE1	40	NIH	INTERVENTIONAL	Allocation: RANDOMIZED|Intervention Model: PARALLEL|Masking: NONE|Primary Purpose: TREATMENT	NCI-2009-00094|NCI-2009-00094|CDR0000472062|2005-0031|6892|U01CA062461	2006-03-01	2010-01-01		2006-05-31		2013-09-30	M D Anderson Cancer Center, Houston, Texas, 77030, United States
NCT00253630	Vorinostat in Treating Patients With Low-Grade Non-Hodgkin's Lymphoma	COMPLETED	This phase II trial is studying how well vorinostat works in treating patients with relapsed or refractory indolent non-Hodgkin's lymphoma. Drugs used in chemotherapy, such as vorinostat, work in different ways to stop the growth of tumor cells, either by killing the cells or by stopping them from dividing. Vorinostat may also stop the growth of tumor cells by blocking some of the enzymes needed …	YES	Extranodal Marginal Zone Lymphoma of Mucosa-Associated Lymphoid Tissue|Nodal Marginal Zone Lymphoma|Recurrent Grade 1 Follicular Lymphoma|Recurrent Grade 2 Follicular Lymphoma|Recurrent Grade 3 Follicular Lymphoma|Recurrent Mantle Cell Lymphoma|Recurrent Marginal Zone Lymphoma	OTHER: Laboratory Biomarker Analysis|DRUG: Vorinostat	Response Rate, Radiological assessment by CT and/or PET scan after every three cycles (every 3 months). Response assessed by the standard Cheson criteria (Cheson et al, J Clin Oncol 17:1244, 1999). Complete Remission (CR) - (a) FDG-avid or PET positive prior to therapy; mass of any size permitted if PET negative (b) Variably FDG-avid or PET negative; regression to normal size on CT; Partial Remis…	Change in Histone Acetylation by Immunohistochemistry (IHC), Histone acetylation by IHC will be scored as -, +, ++, or +++, reflecting both the intensity of staining as well as the number of cells stained. Analysis will be descriptive, with the goal of describing baseline distributions and estimating the frequency and degree of changes from baseline., Baseline to up to day 14|Change in Histone Ac…		National Cancer Institute (NCI)		ALL	ADULT, OLDER_ADULT	PHASE2	37	NIH	INTERVENTIONAL	Allocation: NA|Intervention Model: SINGLE_GROUP|Masking: NONE|Primary Purpose: TREATMENT	NCI-2012-02843|NCI-2012-02843|PHII-63|PHII-63|6963|N01CM17101|P30CA033572|U01CA062505|N01CM62209	2005-09-01	2016-05-01	2016-05-01	2005-11-15	2018-03-06	2018-03-06	City of Hope Comprehensive Cancer Center, Duarte, California, 91010, United States|USC / Norris Comprehensive Cancer Center, Los Angeles, California, 90033, United States|University of California Davis Comprehensive Cancer Center, Sacramento, California, 95817, United States|City of Hope South Pasadena, South Pasadena, California, 91030, United States|University of Pittsburgh Cancer Institute (UP…
NCT00837174	Relapsed and/or Refractory Non-Hodgkin Lymphoma Study	WITHDRAWN	The purpose of this study is to determine the rate of response to the drugs bortezomib (Velcade) and vorinostat (Zolinza), when used in combination, in patients with relapsed (recurrent) and/or refractory (difficult to treat) non-Hodgkin Lymphoma, and to determine the safety and tolerability of this regimen.	NO	Non-Hodgkin Lymphoma	DRUG: Vorinostat in combination with Bortezomib	Determine the response rate of this regimen in this patient population., 6 cycles	Determine the progression free survival of this regimen in this patient population., entire length of study|Determine the safety and tolerability of this regimen in this patient population., throughout course of study|To correlate response rate and progression free survival with pre-treatment and post-treatment NFkB, TRAIL, cyclin D1, histone acetylation, EBV related proteins, and CTA expression.…		The Methodist Hospital Research Institute		ALL	ADULT, OLDER_ADULT	PHASE2	0	OTHER	INTERVENTIONAL	Allocation: NON_RANDOMIZED|Intervention Model: SINGLE_GROUP|Masking: NONE|Primary Purpose: TREATMENT	Pro00002085|0908-0284	2010-06-01	2012-05-01	2012-05-01	2009-02-05		2017-09-19
NCT01838187	Expanded Access Protocol Using 131I-MIBG Therapy +/- Vorinostat for Refractory Neuroblastoma, Pheochromocytoma, or Paraganglioma	NO_LONGER_AVAILABLE	Currently there is no known effective treatment for patients with advanced stage neuroblastoma who have relapsed or not responded to standard therapy. There is also no known effective treatment for patients with pheochromocytoma or paraganglioma who are less than 12 years of age. In previous studies that used 131I-MIBG as a potential anti-cancer therapy, a decrease in the size of tumors was seen …	NO	Neuroblastoma|Pheochromocytoma|Paraganglioma	RADIATION: I-131 MIBG|DRUG: Vorinostat				Children's Hospital Medical Center, Cincinnati		ALL	CHILD, ADULT, OLDER_ADULT			OTHER	EXPANDED_ACCESS		MIBG Expanded Access (NDP)				2013-04-23		2023-08-18	Cincinnati Children's Hospital Medical Center, Cincinnati, Ohio, 45229, United States
NCT00479232	Phase I Trial of Vorinostat (MK-0683, SAHA) in Combination With Decitabine in Patients With AML or MDS (MK-0683-055 EXT1)	COMPLETED	This study is to evaluate the safety and tolerability of vorinostat in combination with decitabine as well as the in vivo molecular and biological effects of vorinostat in patients with refractory or relapsed Acute Myelogenous Leukemia (AML) and intermediate or high risk as defined by International Prognostic Scoring System (IPSS) Myelodysplastic Syndrome (MDS). Participants with Acute Myelogenou…	YES	Leukemia, Myelocytic, Acute Myelodysplastic Syndromes|Myelodysplastic Syndromes	DRUG: vorinostat|DRUG: decitabine	Number of Participants Experiencing Dose Limiting Toxicity (DLT) Events, Participants who received at least one dose of vorinostat in combination with decitabine intravenous (IV) at a dose of 20 mg/m\^2 daily for 5 days along with oral vorinostat 400 mg once daily for 7 to 14 days in a 28-day cycle concurrently or sequentially, were evaluated to determine the maximum tolerable dose (MTD) determin…		Objective Response Rate in Participants Treated With Vorinostat + Decitabine With Refractory or Relapse Acute Myelogenous Leukemia (AML), Objective Response Rate was measured in participants with refractory or relapse AML (acute myelogenous leukemia) in combination with Decitabine who were treated with vorinostat and decitabine on either a concurrent or sequential regimen. The Objective response …	Merck Sharp & Dohme LLC		ALL	ADULT, OLDER_ADULT	PHASE1	71	INDUSTRY	INTERVENTIONAL	Allocation: NON_RANDOMIZED|Intervention Model: PARALLEL|Masking: NONE|Primary Purpose: TREATMENT	0683-055|2007_500	2007-06-01	2010-04-01	2012-03-01	2007-05-28	2011-08-31	2015-09-21
NCT00839956	Bortezomib and Vorinostat in Treating Patients With Multiple Myeloma Who Have Undergone Autologous Stem Cell Transplant	COMPLETED	This phase II trial studies the side effects of giving bortezomib together with vorinostat and to see how well it works in treating patients with multiple myeloma who have undergone autologous stem cell transplant. Bortezomib and vorinostat may stop the growth of cancer cells by blocking some of the enzymes needed for cell growth. Giving bortezomib together with vorinostat after an autologous ste…	YES	DS Stage I Plasma Cell Myeloma|DS Stage II Plasma Cell Myeloma|DS Stage III Plasma Cell Myeloma	DRUG: Bortezomib|DRUG: Vorinostat	Toxicity as Assessed by National Cancer Institute Common Terminology Criteria for Adverse Events (NCI CTCAE) v3.0, The first three months of therapy will be used as the time period in which toxicity will be evaluated and stopping rules for unacceptable toxicity will be implemented. Rules for stopping the study will be based on the rate of withdrawal due to significant toxicity (grade IV, non-hema…	Time to Disease Progression in Patients Who Progressed, Patients will be followed for initial response to therapy and for progression of disease. Response criteria will be scored according to International Myeloma Working Group uniform response criteria., Up to 5 years|Survival for All Patients, Up to 5 years|Median Follow-up Survival for All Patients, Up to 5 years		Fred Hutchinson Cancer Center	National Cancer Institute (NCI)	ALL	ADULT, OLDER_ADULT	PHASE2	31	OTHER	INTERVENTIONAL	Allocation: NA|Intervention Model: SINGLE_GROUP|Masking: NONE|Primary Purpose: TREATMENT	2253.00|NCI-2009-01474|2253|2253.00|P30CA015704	2009-02-01	2012-08-01	2017-03-31	2009-02-10	2017-03-29	2017-05-09	Fred Hutchinson Cancer Research Center/University of Washington Cancer Consortium, Seattle, Washington, 98109, United States
NCT00875056	Study of Vorinostat (MK-0683) With Follicular Lymphoma (FL), Other Indolent B-cell Non-Hodgkin's Lymphoma (B-NHL), or Mantle Cell Lymphoma (MCL) Participants (MK-0683-103)	COMPLETED	The purpose of this study is to evaluate the safety, tolerability, and efficacy of vorinostat (MK-0683) in participants with relapsed and/or refractory follicular lymphoma. The exploratory purpose of this study is to evaluate efficacy of MK-0683 in participants with relapsed/refractory non-FL indolent B-NHL or relapsed/refractory MCL. The primary hypothesis is that MK-0683 will show efficacy in r…	YES	Lymphoma	DRUG: Vorinostat	Objective Response Rate (ORR), ORR was defined as the percentage of participants who had a Complete Response (CR: Normal liver/spleen physical exam, all lymph nodes and nodal masses are normal, and there is no bone marrow involvement), a Complete Response/unconfirmed (CRu: Normal liver/spleen physical exam, plus at least a 75% decrease in the sum of the products of the greatest diameters of nodal…	Time to Treatment Failure for Relapsed/Refractory FL, Time to Treatment Failure is defined as the time from allocation until the date of any treatment failure, including documented disease progression, or discontinuation of the study medication for any reason. Data was censored on the efficacy data cutoff date of 25 February, 2011., Up to 650 days|Time to Response for Relapsed/Refractory FL, Time…		Merck Sharp & Dohme LLC		ALL	ADULT, OLDER_ADULT	PHASE2	56	INDUSTRY	INTERVENTIONAL	Allocation: NON_RANDOMIZED|Intervention Model: PARALLEL|Masking: NONE|Primary Purpose: TREATMENT	0683-103|2009_570|132248|MK-0683-103	2009-04-15	2011-09-06	2019-02-08	2009-04-03	2020-10-29	2020-10-29
NCT00720876	Vorinostat and Rituximab in Treating Patients With Indolent Non-Hodgkin Lymphoma	COMPLETED	RATIONALE: Vorinostat may stop the growth of cancer cells by blocking some of the enzymes needed for cell growth. Monoclonal antibodies, such as rituximab, can block cancer growth in different ways. Some block the ability of cancer cells to grow and spread. Others find cancer cells and help kill them or carry cancer-killing substances to them. Giving vorinostat together with rituximab may kill mo…	YES	Lymphoma	BIOLOGICAL: rituximab|DRUG: vorinostat	Overall Response Rate (Complete and Partial Response), Response was assessed according to the 2007 Cheson criteria using CT scans or PET: Complete Response (CR), Disappearance of all evidence of disease; Partial Response (PR), \>=50% decrease in the Sum of the Product of Diameters (SPD) of up to 6 largest dominant masses and no increase in the size of other nodes; Overall Response (OR) = CR + PR.…	Progression-free Survival, Progression\\Relapse is defined using the 2007 Cheson criteria, as appearance of any new lesion more than 1.5 cm in any axis during or at the end of therapy; or at least a 50% increase for nadir in the SPD of any previously involved nodes; or at least a 50% increase in the longest diameter of any singe previously identified node more than 1 cm in its short axis. Estimat…		City of Hope Medical Center	National Cancer Institute (NCI)|Merck Sharp & Dohme LLC	ALL	ADULT, OLDER_ADULT	PHASE2	30	OTHER	INTERVENTIONAL	Allocation: NA|Intervention Model: SINGLE_GROUP|Masking: NONE|Primary Purpose: TREATMENT	07195|P30CA033572|CDR0000600989|NCI-2010-00531	2008-07-23	2017-06-08	2017-06-08	2008-07-23	2018-07-06	2018-08-07	Tower Cancer Research Foundation, Beverly Hills, California, 90211, United States|City of Hope Comprehensive Cancer Center, Duarte, California, 91010-3000, United States|City of Hope Medical Group, Pasadena, California, 91105, United States	Study Protocol and Statistical Analysis Plan, https://cdn.clinicaltrials.gov/large-docs/76/NCT00720876/Prot_SAP_000.pdf
NCT00972842	Lenalidomide, Vorinostat and Dexamethasone in Relapsed Patients With Peripheral T-Cell Non-Hodgkin's Lymphoma (PTCL)	TERMINATED	A standard therapy is neither established in first-line patients nor in relapsed patients with PTCL, and there is still an unmet medical need to identify novel efficacious and safe therapy regimens. The aim of this study is to evaluate the potential of a Lenalidomide plus Vorinostat and Dexamethasone combination therapy as an effective and safe therapeutic regimen, in the treatment of relapsed PT…	NO	Peripheral T-Cell Non-Hodgkin's Lymphoma	DRUG: Vorinostat, Lenalidomide	The primary objective of this study is to determine the maximum tolerated dose (MTD) of a Lenalidomide, Vorinostat, and Dexamethasone combination regimen in terms of occurrence of dose-limiting toxicities (DLT) at any dose level., 6 months	Remission rate of a combination therapy with Lenalidomide, Vorinostat, and Dexamethasone in a treatment refractory or relapsed population, defined as the percentage of patients achieving a complete response (CR) or partial response (PR), 6 months		Arbeitsgemeinschaft medikamentoese Tumortherapie	Merck Sharp & Dohme LLC|Celgene Corporation	ALL	ADULT, OLDER_ADULT	PHASE1|PHASE2	20	OTHER	INTERVENTIONAL	Allocation: NON_RANDOMIZED|Intervention Model: SINGLE_GROUP|Masking: NONE|Primary Purpose: TREATMENT	AGMT_PTCL1|EudraCT 2008-006919-20	2009-09-01	2012-07-01	2012-07-01	2009-09-09		2013-12-24	Medizinische Universitaet Innsbruck, Abtlg. f. Haematologie und Onkologie, Innsbruck, Tirol, A-6020, Austria|Krankenhaus der Elisabethinen Linz, Linz, A-4010, Austria|Krankenhaus der Stadt Linz, Linz, A-4020, Austria|Universitaetsklinik f. Innere Medizin III, Salzburg, A-5020, Austria|Hanusch Krankenhaus, Vienna, A-1140, Austria
NCT00918723	Vorinostat, Fludarabine Phosphate, Cyclophosphamide, and Rituximab in Treating Patients With Previously Untreated Chronic Lymphocytic Leukemia or Small Lymphocytic Lymphoma	COMPLETED	This phase I/II trial studies the side effects and best dose of vorinostat when given together with fludarabine phosphate, cyclophosphamide, and rituximab and to see how well they work in treating patients with previously untreated B-cell chronic lymphocytic leukemia (CLL) or small lymphocytic lymphoma (SLL). Vorinostat may stop the growth of cancer cells by blocking some of the enzymes needed fo…	YES	Chronic Lymphocytic Leukemia|Stage I Chronic Lymphocytic Leukemia|Stage I Small Lymphocytic Lymphoma|Stage II Chronic Lymphocytic Leukemia|Stage II Small Lymphocytic Lymphoma|Stage III Chronic Lymphocytic Leukemia|Stage III Small Lymphocytic Lymphoma|Stage IV Chronic Lymphocytic Leukemia|Stage IV Small Lymphocytic Lymphoma	DRUG: Fludarabine Phosphate|DRUG: Cyclophosphamide|BIOLOGICAL: Rituximab|DRUG: Vorinostat	Maximum Tolerated Dose (MTD) of Vorinostat That Can be Combined With Fludarabine Phosphate, Cyclophosphamide and Rituximab (FCR) (Phase I), The MTD of vorinostat in combination with FCR will be defined as the dose level immediately below the dose level at which greater than or equal to 2 patients out of 6 of a cohort experience dose-limiting toxicity. Toxicities will be assessed using the Nationa…	To Eliminate Residual Disease (Documented by Flow Cytometry and/or Polymerase Chain Reaction [PCR]) in Patients Who Have Achieved Complete Response (CR) After Fludarabine, Cyclophosphamide, and Rituximab (FCR) Plus Vorinostat, Within 21 days prior to starting maintenance therapy|To Estimate the Rate of Conversion of Partial Response (PR) to Complete Response (CR) After Fludarabine, Cyclophosphami…		Fred Hutchinson Cancer Center	National Cancer Institute (NCI)	ALL	ADULT, OLDER_ADULT	PHASE1|PHASE2	40	OTHER	INTERVENTIONAL	Allocation: NA|Intervention Model: SINGLE_GROUP|Masking: NONE|Primary Purpose: TREATMENT	PSOC 2401|NCI-2010-00324|PSOC 2401|P30CA015704	2009-06-01	2016-10-01	2016-10-01	2009-06-11	2018-02-08	2020-02-25	Swedish Cancer Institute-Breast Center at First Hill Campus, Seattle, Washington, 98104, United States|Fred Hutchinson Cancer Research Center/University of Washington Cancer Consortium, Seattle, Washington, 98109, United States
NCT01550224	Temozolomide Plus Vorinostat in Relapse/Refractory Acute Myeloid Leukemia (AML)	COMPLETED	The purpose of the study is to first determine if temozolomide plus vorinostat in combination can control relapsed or refractory acute myeloid leukemia (AML) and determine if this combination can be safely taken. The study will look at the side effects of the Temozolomide plus Vorinostat in combination and whether the treatment schedule is tolerated.	YES	Acute Myeloid Leukemia With 11q23-abnormality in Relapse	DRUG: Temozolomide|DRUG: Vorinostat	Complete Remission (CR), This study evaluates the clinical efficacy of temozolomide + vorinostat as administered to Groups 1 and 2, assessed as the rate of complete remission \[CR, aka morphologic complete remission (mCR)\], defined as the morphologic leukemia-free state (MLFS), WITH absolute neutrophil count (ANC) 鈮?1,000/碌L AND platelets (PLT) 鈮?100,000/碌L. The outcome is reported as the percen…	Morphologic Leukemia-free State (MLFS), The rate of morphologic leukemia-free state (MLFS) is reported as the percentage without dispersion of participants in Groups 1 and 2 that achieve MLFS. The outcome is reported as the percentage without dispersion of participants in Groups 1 and 2 that demonstrated MLFS. This assessment is independent of absolute neutrophil count (ANC) or platelets (PLT) re…		Steven E. Coutre	Merck Sharp & Dohme LLC	ALL	ADULT, OLDER_ADULT	PHASE2	23	OTHER	INTERVENTIONAL	Allocation: NON_RANDOMIZED|Intervention Model: SINGLE_GROUP|Masking: NONE|Primary Purpose: TREATMENT	IRB-22794|NCT01550224|HEMAML0017	2013-05-01	2014-11-17	2014-11-17	2012-03-09	2018-07-16	2018-08-09	Stanford University Medical Center, Stanford, California, 94305, United States
NCT00278330	Flavopiridol and Vorinostat in Treating Patients With Relapsed or Refractory Acute Leukemia or Chronic Myelogenous Leukemia or Refractory Anemia	COMPLETED	This phase I trial is studying the side effects and best dose of flavopiridol when given together with vorinostat in treating patients with relapsed or refractory acute leukemia or chronic myelogenous leukemia or refractory anemia. Flavopiridol and vorinostat may cause leukemia cells to look more like normal cells, and to grow and spread more slowly. Vorinostat may also stop the growth of cancer …	NO	Blastic Phase Chronic Myelogenous Leukemia|Recurrent Adult Acute Lymphoblastic Leukemia|Recurrent Adult Acute Myeloid Leukemia|Refractory Anemia With Excess Blasts|Relapsing Chronic Myelogenous Leukemia|Untreated Adult Acute Lymphoblastic Leukemia|Untreated Adult Acute Myeloid Leukemia	DRUG: alvocidib|DRUG: vorinostat	MTD for the combination of alvocidib and vorinostat, assessed by Common Toxicity Criteria version 3.0, 21 days			National Cancer Institute (NCI)		ALL	ADULT, OLDER_ADULT	PHASE1	24	NIH	INTERVENTIONAL	Allocation: NA|Intervention Model: SINGLE_GROUP|Masking: NONE|Primary Purpose: TREATMENT	NCI-2009-00077|MCC 6637|CDR0000656277|R21CA115260|U01CA062490	2006-01-01	2009-10-01		2006-01-18		2013-04-02	Virginia Commonwealth University, Richmond, Virginia, 23298, United States
NCT00357708	Vorinostat and Decitabine in Treating Patients With Relapsed, Refractory, or Poor-Prognosis Hematologic Cancer or Other Diseases	COMPLETED	This phase I trial is studying the side effects and best dose of vorinostat and decitabine in treating patients with relapsed, refractory, or poor-prognosis hematologic cancer or other diseases. Vorinostat may stop the growth of cancer cells by blocking some of the enzymes needed for cell growth. Drugs used in chemotherapy, such as decitabine, work in different ways to stop the growth of cancer c…	NO	Adult Acute Myeloid Leukemia With 11q23 (MLL) Abnormalities|Adult Acute Myeloid Leukemia With Del(5q)|Adult Acute Myeloid Leukemia With Inv(16)(p13;q22)|Adult Acute Myeloid Leukemia With t(15;17)(q22;q12)|Adult Acute Myeloid Leukemia With t(16;16)(p13;q22)|Adult Acute Myeloid Leukemia With t(8;21)(q22;q22)|Chronic Myelomonocytic Leukemia|Myelodysplastic/Myeloproliferative Neoplasm, Unclassifiable…	DRUG: decitabine|DRUG: vorinostat|OTHER: laboratory biomarker analysis|OTHER: pharmacological study	Maximum tolerated dose and dose-limiting toxicity of vorinostat and decitabine, 28 days			National Cancer Institute (NCI)		ALL	ADULT, OLDER_ADULT	PHASE1	50	NIH	INTERVENTIONAL	Allocation: NA|Intervention Model: SINGLE_GROUP|Masking: NONE|Primary Purpose: TREATMENT	NCI-2012-03088|2005-0723|U01CA062461	2006-06-01	2009-10-01		2006-07-27		2013-01-07	M D Anderson Cancer Center, Houston, Texas, 77030, United States
NCT01728805	Study of KW-0761 Versus Vorinostat in Relapsed/Refractory CTCL	COMPLETED	The purpose of this study is to compare the progression free survival of KW-0761 versus vorinostat for subjects with relapsed or refractory CTCL.	YES	Cutaneous T-Cell Lymphoma	BIOLOGICAL: KW-0761|DRUG: Vorinostat	Progression Free Survival, Progression was defined as follows, based on Olsen (2011): * Lymph nodes: 鈮?50% increase in SPD from baseline of lymph nodes, any new node \> 1.5 cm in the long axis or \> 1 cm in the short axis if 1-1.5 cm in the long axis that is proven to be N3 histologically, or \> 50% increase from nadir in SPD of lymph nodes in those with PR * Skin: 鈮?25% increase in skin disease …	Overall Response Rate, The ORR was defined as the count of subjects who had a confirmed CR or PR, defined as documented CR or PR per Global Composite Response Score that was confirmed by a subsequent observation at least 4 weeks later. Overall Response Rate was determined based on the response in all compartments (lymph nodes, skin, peripheral blood, and viscera), referencing Olsen, 2011 as follo…		Kyowa Kirin, Inc.		ALL	ADULT, OLDER_ADULT	PHASE3	372	INDUSTRY	INTERVENTIONAL	Allocation: RANDOMIZED|Intervention Model: PARALLEL|Masking: NONE|Primary Purpose: TREATMENT	0761-010	2012-11-01	2017-03-01	2021-02-17	2012-11-20	2019-04-11	2024-04-25	University of Alabama - Birmingham, Birmingham, Alabama, 35233, United States|Banner MD Anderson, Gilbert, Arizona, 85234, United States|City of Hope National Medical Center, Duarte, California, 91010, United States|UCLA Medical Center, Los Angeles, California, 90095, United States|Stanford Medical Center, Stanford, California, 94305, United States|University of Colorado, Aurora, Colorado, 80045,…	Study Protocol, https://cdn.clinicaltrials.gov/large-docs/05/NCT01728805/Prot_002.pdf|Statistical Analysis Plan, https://cdn.clinicaltrials.gov/large-docs/05/NCT01728805/SAP_001.pdf
NCT00818649	Bortezomib and Vorinostat in Treating Patients With High-Risk Myelodysplastic Syndrome or Acute Myeloid Leukemia	TERMINATED	RATIONALE: Bortezomib and vorinostat may stop the growth of cancer cells by blocking some of the enzymes needed for cell growth. Giving bortezomib together with vorinostat may kill more cancer cells. PURPOSE: This phase II trial is studying how well giving bortezomib together with vorinostat works in treating patients with high-risk myelodysplastic syndrome or acute myelogenous leukemia.	YES	Leukemia|Myelodysplastic Syndrome	DRUG: bortezomib|DRUG: vorinostat	Number of Patients by Best Clinical Response, Assessed by the International Working Group response criteria: Complete Remission - \<5% myeloblasts with normal maturation of all cell lines; Partial Remission - bone marrow blasts decreased by \> 50% over pre-treatment but still \>5%; and Hematologic Improvement - hemoglobin increase by \> 1.5g/dl or decreased transfusions by at least 4/8 week perio…	Correlative Laboratory Studies, Analysis of Natural Killer (NK) Cell Activating and Inhibitory Receptor Alterations, NK Cell Receptor Ligand Alterations, HLA Class I Expression on Target Cells (Myeloid Blasts), and NK-mediated Cell Killing, Pre-Study and After 3 Cycles|Correlation of Cell Alterations With Clinical Response, Analysis of Natural Killer (NK) Cell Activating and Inhibitory Receptor A…		Masonic Cancer Center, University of Minnesota	Merck Sharp & Dohme LLC|Millennium Pharmaceuticals, Inc.	ALL	ADULT, OLDER_ADULT	PHASE2	16	OTHER	INTERVENTIONAL	Allocation: NA|Intervention Model: SINGLE_GROUP|Masking: NONE|Primary Purpose: TREATMENT	2008LS044|MT2008-06R|0808M44081|MILLENNIUM-X05269	2009-01-01	2012-05-01	2012-05-01	2009-01-08	2013-02-25	2017-12-28	Masonic Cancer Center, University of Minnesota, Minneapolis, Minnesota, 55455, United States
NCT00132028	Vorinostat in Treating Patients With Relapsed or Refractory Advanced Hodgkin's Lymphoma	COMPLETED	This phase II trial is studying how well vorinostat works in treating patients with relapsed or refractory advanced Hodgkin's lymphoma. Vorinostat may stop the growth of cancer cells by blocking some of the enzymes needed for cell growth.	YES	Adult Favorable Prognosis Hodgkin Lymphoma|Adult Lymphocyte Depletion Hodgkin Lymphoma|Adult Lymphocyte Predominant Hodgkin Lymphoma|Adult Mixed Cellularity Hodgkin Lymphoma|Adult Nodular Lymphocyte Predominant Hodgkin Lymphoma|Adult Nodular Sclerosis Hodgkin Lymphoma|Adult Unfavorable Prognosis Hodgkin Lymphoma|Recurrent Adult Hodgkin Lymphoma	DRUG: vorinostat|OTHER: laboratory biomarker analysis	Assess Number of Patients Who Achieve Confirmed and Unconfirmed Complete Response (CR) or Partial Response (PR), Complete Response(CR) is a complete disappearance of all disease with the exception of nodes. No new lesions. previously enlarged organs must have regressed and not be palpable. Bone marrow(BM) must be negative if positive at baseline. Normalization of markers. CR Unconfirmed (CRU) doe…	Progression-Free Survival, Measured from date of registration to date of first observation of progression or death, or last contact date. Progression is defined as a 50% increase in sum of products of greatest diameters (SPD) of target measurable lesions over the smallest sum observed (over baseline if no decrease during therapy) using the same techniques as baseline; appearance of a new lesion/s…		National Cancer Institute (NCI)		ALL	ADULT, OLDER_ADULT	PHASE2	27	NIH	INTERVENTIONAL	Allocation: NA|Intervention Model: SINGLE_GROUP|Masking: NONE|Primary Purpose: TREATMENT	NCI-2012-03071|NCI-2012-03071|U10CA032102|S0517|S0517	2005-09-01	2009-05-01	2009-05-01	2005-08-19	2012-09-19	2014-05-23	Southwest Oncology Group (SWOG) Research Base, San Antonio, Texas, 78245, United States
NCT01130506	Decitabine, Vorinostat, and Cytarabine in Treating Patients With Relapsed or Refractory Acute Myeloid Leukemia or Myelodysplastic Syndrome	COMPLETED	This phase I trial studies the side effects and the best dose of cytarabine when given together with decitabine and vorinostat in treating patients with acute myeloid leukemia or myelodysplastic syndrome that has returned or has not responded to treatment. Drugs used in chemotherapy, such as cytarabine and decitabine, work in different ways to stop the growth of cancer cells, either by killing th…	NO	Previously Treated Myelodysplastic Syndrome|Recurrent Adult Acute Myeloid Leukemia|Refractory Acute Myeloid Leukemia|Secondary Acute Myeloid Leukemia|Therapy-Related Acute Myeloid Leukemia|Untreated Adult Acute Myeloid Leukemia	DRUG: Cytarabine|DRUG: Decitabine|OTHER: Laboratory Biomarker Analysis|OTHER: Pharmacological Study|DRUG: Vorinostat	Correlative biologic studies, Standard paired statistical tests, parametric and nonparametric, will be used to compare to baseline treatment values. With data collected serially over time, repeated measures analysis of variance will be used to analyze data., Baseline up to 30 days past last dose of study drug|Maximum tolerated dose (MTD) of decitabine and vorinostat, determined according to incid…			National Cancer Institute (NCI)		ALL	ADULT	PHASE1	17	NIH	INTERVENTIONAL	Allocation: NA|Intervention Model: SINGLE_GROUP|Masking: NONE|Primary Purpose: TREATMENT	NCI-2011-01488|NCI-2011-01488|2010C0009|OSU # 09150|CDR0000673876|8485|8485|P30CA016058|U01CA076576	2010-05-17	2012-11-19		2010-05-26		2017-08-02	Ohio State University Comprehensive Cancer Center, Columbus, Ohio, 43210, United States|M D Anderson Cancer Center, Houston, Texas, 77030, United States
NCT01276717	Study of Carfilzomib and Vorinostat for Relapsed or Refractory Lymphoma	COMPLETED	This will be a phase I study of carfilzomib in combination with vorinostat in patients with relapsed/refractory B-cell lymphomas. Combination therapy with proteosome inhibitor PR-171 and HDAC inhibitors is highly synergistic in primary DLBCL cells, and both classes of drugs can also synergize powerfully to induce cell death in bortezomib-resistant cells. The purpose of this study is to see if vor…	NO	Lymphoma	DRUG: Drug: Carfilzomib|DRUG: Vorinostat	Number of Participants who experience Adverse Events as a Measure of Safety and Tolerability, Determine the recommended phase II doses for the combination of carfilzomib and vorinostat in patients with relapsed or refractory B cell lymphoma., From date of study entry until the 30 days after the last dose of study treatment.	Number of Participants who Respond to Treatment, Determine response rate to combination of carfilzomib and vorinostat., From the date of completion of first cycle of treatment until the date of best response to treatment, as determined by restaging scans		University of Rochester	Massey Cancer Center	ALL	ADULT, OLDER_ADULT	PHASE1	20	OTHER	INTERVENTIONAL	Allocation: NA|Intervention Model: SINGLE_GROUP|Masking: NONE|Primary Purpose: TREATMENT	32833	2011-01-01	2013-07-01	2015-01-01	2011-01-13		2015-12-03	University of Rochester, Rochester, New York, 14642, United States|Virginia Commonwealth University Massey Cancer Center, Richmond, Virginia, 23298, United States
NCT02420613	Vorinostat and Temsirolimus With or Without Radiation Therapy in Treating Younger Patients With Newly Diagnosed or Progressive Diffuse Intrinsic Pontine Glioma	ACTIVE_NOT_RECRUITING	This phase I trial studies the side effects and best dose of temsirolimus when given together with vorinostat and with or without radiation therapy in treating younger patients with newly diagnosed or progressive diffuse intrinsic pontine glioma, a tumor that arises from the middle portion of the brain stem. Vorinostat and temsirolimus may stop the growth of tumor cells by blocking some of the en…	NO	Diffuse Intrinsic Pontine Glioma	RADIATION: Radiation Therapy|DRUG: Temsirolimus|DRUG: Vorinostat	Maximum tolerated dose (MTD) of temsirolimus, MTD will be defined as the highest dose studied in which six patients have been treated and at most two patients with dose limiting toxicities (DLTs) are observed. DLTs will be monitored for the first course of the combination of vorinostat and temsirolimus., 28 days (course 1)|Incidence of toxic death, Up to 12 months|Incidence of adverse events, Adv…	Radiographic response, Will be evaluated using the Response Evaluation Criteria in Solid Tumors from the National Cancer Institute. Best response will be tabulated by dose and category (complete response, partial response, stable disease and progressive disease)., Up to 12 months		M.D. Anderson Cancer Center	National Cancer Institute (NCI)	ALL	CHILD, ADULT	PHASE1	18	OTHER	INTERVENTIONAL	Allocation: NON_RANDOMIZED|Intervention Model: PARALLEL|Masking: NONE|Primary Purpose: TREATMENT	2014-0135|NCI-2015-00817|2014-0135|P30CA016672	2015-10-05	2024-10-31	2024-10-31	2015-04-20		2024-08-15	M D Anderson Cancer Center, Houston, Texas, 77030, United States
NCT00762255	A Phase I Trial of Vorinostat in Combination With Bevacizumab & Irinotecan in Recurrent Glioblastoma	COMPLETED	The purpose of the this study is to see if an investigations cancer treatment called vorinostat can be combined with the irinotecan/bevacizumab regimen safely.	NO	Glioblastoma	DRUG: Vorinostat|DRUG: Bevacizumab|DRUG: Irinotecan	Maximum Tolerated Dose (MTD), Define MTD of vorinostat when combined with bevacizumab and irinotecan, 25 months	Number of Participants With Progression Free Survival (PFS) at 6 Months, All patients will be evaluable for 6 month-PFS except those that are removed from the study before the end of cycle 1 for reasons other than clinical progression (such as toxicity). Patients who suffer clinical progression without radiographic confirmation of progression will be considered to have progressive disease in dete…		H. Lee Moffitt Cancer Center and Research Institute	Merck Sharp & Dohme LLC	ALL	ADULT, OLDER_ADULT	PHASE1	19	OTHER	INTERVENTIONAL	Allocation: NON_RANDOMIZED|Intervention Model: SINGLE_GROUP|Masking: NONE|Primary Purpose: TREATMENT	MCC-15629|33726	2008-09-01	2013-07-01	2013-07-01	2008-09-30		2013-07-25	H. Lee Moffitt Cancer Center & Research Institute, Inc., Tampa, Florida, 33612, United States
NCT01116154	Vorinostat and Lenalidomide in Treating Patients With Relapsed or Refractory Hodgkin Lymphoma or Non-Hodgkin Lymphoma	TERMINATED	RATIONALE: Vorinostat may stop the growth of cancer cells by blocking some of the enzymes needed for cell growth. Biological therapies, such as lenalidomide, may stimulate the immune system in different ways and stop cancer cells from growing. Giving vorinostat together with lenalidomide may kill more cancer cells. PURPOSE: This phase I trial is studying the side effects and best dose of vorinost…	NO	Adult Nasal Type Extranodal NK/T-cell Lymphoma|Anaplastic Large Cell Lymphoma|Angioimmunoblastic T-cell Lymphoma|Cutaneous B-cell Non-Hodgkin Lymphoma|Extranodal Marginal Zone B-cell Lymphoma of Mucosa-associated Lymphoid Tissue|Hepatosplenic T-cell Lymphoma|Intraocular Lymphoma|Nodal Marginal Zone B-cell Lymphoma|Peripheral T-Cell Lymphoma|Post-transplant Lymphoproliferative Disorder|Recurrent A…	DRUG: lenalidomide|DRUG: vorinostat|OTHER: laboratory biomarker analysis	Assessment of the Maximum Tolerated Dose and Dose-Limiting Toxicities of the combination of vorinostat and lenalidomide in this patient population, Following Cycle 1 of treatment	Number of patients with Grade 3 or above adverse events, Day 8 and 22 of Cycle 1 and Day 1 of subsequent cycles and Day 30 following the last dose of study drug|Duration, intensity, and time to onset of toxicities, Day 8 and 22 of Cycle 1 and Day 1 of subsequent cycles and Day 30 following the last dose of study drug|AE, laboratory safety assessments, ECOG, ECGs, vital signs, transfusions, hospit…		City of Hope Medical Center		ALL	ADULT, OLDER_ADULT	PHASE1	30	OTHER	INTERVENTIONAL	Allocation: NON_RANDOMIZED|Intervention Model: SINGLE_GROUP|Masking: NONE|Primary Purpose: TREATMENT	08144|NCI-2010-00947	2010-05-01	2010-07-01	2010-08-01	2010-05-04		2010-12-09	City of Hope, Duarte, California, 91010, United States
NCT01413750	Carboplatin and Paclitaxel With or Without Vorinostat in Treating Patients With Advanced Non-Small Cell Lung Cancer	TERMINATED	Drugs used in chemotherapy, such as carboplatin and paclitaxel, work in different ways to stop the growth of tumor cells, either by killing the cells or by stopping them from dividing. Vorinostat may stop the growth of tumor cells by blocking some of the enzymes needed for cell growth. It is not yet known whether giving carboplatin and paclitaxel together is more effective with or without vorinos…	YES	Stage IIIA Lung Non-Small Cell Cancer AJCC v7|Stage IIIB Lung Non-Small Cell Cancer AJCC v7|Stage IV Lung Non-Small Cell Cancer AJCC v7	DRUG: Carboplatin|OTHER: Laboratory Biomarker Analysis|DRUG: Paclitaxel|OTHER: Placebo Administration|DRUG: Vorinostat	Progression-free Survival (PFS), Estimated using the product-limit method of Kaplan and Meier. PFS defined as time from randomization to progression or death due to any cause. Progression defined as Response Evaluation Criteria In Solid Tumors Criteria (RECIST v1.0), as a 20% increase in the sum of the longest diameter of target lesions, or a measurable increase in a non-target lesion, or the app…	Dose Limiting Toxicity (DLT) (Phase I), DLT is defined as any grade III or higher non-hematological toxicity except nausea, vomiting or alopecia. Nausea or vomiting (\> grade 2) that last longer than 48 hours despite maximal medical therapy. Absolute neutrophil count \< 1000/uL lasting longer than 7 days. Grade 4 thrombocytopenia (platelet \< 25,000/uL). Grade 3 or 4 neutropenia associated with s…		National Cancer Institute (NCI)		ALL	ADULT, OLDER_ADULT	PHASE2	23	NIH	INTERVENTIONAL	Allocation: RANDOMIZED|Intervention Model: PARALLEL|Masking: QUADRUPLE (PARTICIPANT, CARE_PROVIDER, INVESTIGATOR, OUTCOMES_ASSESSOR)|Primary Purpose: TREATMENT	NCI-2010-02203|NCI-2010-02203|PHII-102|8703|N01CM00038|N01CM00071|N01CM00100|N01CM62209|P30CA033572|U01CA099168	2010-11-08	2013-04-14	2013-04-14	2011-08-10	2015-08-18	2024-11-12	City of Hope Comprehensive Cancer Center, Duarte, California, 91010, United States|USC / Norris Comprehensive Cancer Center, Los Angeles, California, 90033, United States|University of California Davis Comprehensive Cancer Center, Sacramento, California, 95817, United States|Moffitt Cancer Center, Tampa, Florida, 33612, United States|Emory University Hospital/Winship Cancer Institute, Atlanta, Ge…
NCT00642954	Vorinostat (MK-0683, SAHA [Suberoylanilide Hydroxamic Acid]) + Lenalidomide + Dexamethasone in Multiple Myeloma (MM) (MK-0683-074)	COMPLETED	The purpose of this Phase I study of vorinostat in combination with lenalidomide and dexamethasone in participants with relapsed or refractory multiple myeloma is to determine the maximum tolerated dose (MTD) as estimated by the incidence of dose-limiting toxicities (DLTs) and recommended Phase 2 dose (RP2D) as estimated by the incidence of drug-related adverse events (AEs).	YES	Relapsed or Refractory Multiple Myeloma	DRUG: Vorinostat|DRUG: Lenalidomide|DRUG: Dexamethasone	Number of Participants Experiencing Dose-Limiting Toxicities (DLTs), DLTs consisted of hematologic or non-hemtologic toxicities. Hematologic DLT was any grade (gr) 4 neutropenia lasting 鈮? days, gr 4 thrombocytopenia or gr 5 hematologic toxicity. Non-hematologic DLT was any gr 3, 4 or 5 non-hematologic toxicity with the exception of (1) gr 3 nausea, vomiting, diarrhea or dehydration not compliant…	Number of Participants Experiencing Drug-Related Adverse Events (AEs), An AE was defined as any unfavorable and unintended change in the structure, function or chemistry of the body temporally associated with the use of the Sponsor's product, whether or not considered related to the use of the product. Any worsening of a pre-existing condition which is temporally associated with the use of the Sp…	Number of Participants Experiencing Best Overall Response Determined by Complete Response (CR), Near Complete Response (NCR), Very Good Partial Response (VGPR), Partial Response (PR), Minimal Response (MR), Stable Disease (SD) or Progressive Disease (PD), Best overall tumor response consisted of CR (negative M-protein immunofixation \[IF\], \<5% bone marrow \[BM\] plasma cells, no soft tissue pla…	Merck Sharp & Dohme LLC		ALL	ADULT, OLDER_ADULT	PHASE1	31	INDUSTRY	INTERVENTIONAL	Allocation: NON_RANDOMIZED|Intervention Model: PARALLEL|Masking: NONE|Primary Purpose: TREATMENT	0683-074|2007_511|2007-001033-34|MK-0683-074	2008-02-13	2012-09-03	2013-08-20	2008-03-25	2020-11-18	2020-11-18
NCT00336063	Vorinostat and Azacitidine in Treating Patients With Locally Recurrent or Metastatic Nasopharyngeal Cancer or Nasal Natural Killer T-Cell Lymphoma	ACTIVE_NOT_RECRUITING	This phase I trial studies the side effects and best dose of vorinostat when given together with azacitidine in treating patients with nasopharyngeal cancer or nasal natural killer T-cell lymphoma that has recurred (come back) at or near the same place as the original (primary) tumor, usually after a period of time during which the cancer could not be detected or has spread to other parts of the …	NO	Adult Nasal Type Extranodal NK/T-Cell Lymphoma|Recurrent Nasopharyngeal Keratinizing Squamous Cell Carcinoma|Recurrent Nasopharyngeal Undifferentiated Carcinoma|Stage IV Nasopharyngeal Keratinizing Squamous Cell Carcinoma AJCC v7|Stage IV Nasopharyngeal Undifferentiated Carcinoma AJCC v7	DRUG: Azacitidine|OTHER: Laboratory Biomarker Analysis|OTHER: Pharmacological Study|DRUG: Vorinostat	Maximum tolerated dose of vorinostat and azacitidine, defined as the dose at which less than one-third of patients experience a dose limiting toxicity (i.e., fewer than 2 of 6 patients), Graded according to the National Cancer Institute/Division of Cancer Treatment Common Toxicity Criteria., Day 28|Precision of the estimated dose-response curve based on induction of lytically replicated viral par…	Pharmacokinetics of vorinostat in patients with locally recurrent and metastatic nasopharyngeal carcinoma and NK-T cell nasal lymphoma, Performed using a validated high performance liquid chromatography method. Maximum concentration (Cmax) and time to Cmax will be read off the curve, terminal T1/2 will be derived using the slope of the terminal portion of the semilogarithmic concentration-time pl…		National Cancer Institute (NCI)		ALL	ADULT, OLDER_ADULT	PHASE1	18	NIH	INTERVENTIONAL	Allocation: NA|Intervention Model: SINGLE_GROUP|Masking: NONE|Primary Purpose: TREATMENT	NCI-2009-00089|NCI-2009-00089|NCI-6837|CTRG NP03/19/04|CDR0000472702|CTRG NP03/19/04|6837|P30CA006973	2006-03-03	2013-04-19	2025-03-07	2006-06-12		2024-08-21	Johns Hopkins University/Sidney Kimmel Cancer Center, Baltimore, Maryland, 21287, United States|Chinese University of Hong Kong-Prince of Wales Hospital, Shatin, Hong Kong|National Cancer Center Hospital, Tokyo, 104 0045, Japan|National University Hospital Singapore, Singapore, 119074, Singapore|National Cancer Centre Singapore, Singapore, 168583, Singapore
NCT01483690	A Pilot Study of Decitabine and Vorinostat With Chemotherapy for Relapsed ALL	TERMINATED	This is a pilot study using decitabine and vorinostat before and during chemotherapy with vincristine, dexamethasone, mitoxantrone, and peg-asparaginase in pediatric patients with acute lymphoblastic leukemia (ALL).	YES	Acute Lymphoblastic Leukemia|Precursor B-Cell Lymphoblastic Leukemia|Precursor T-Cell Lymphoblastic Leukemia	DRUG: Decitabine|DRUG: Vorinostat|DRUG: Vincristine|DRUG: Dexamethasone|DRUG: Mitoxantrone|DRUG: Pegaspargase|DRUG: Methotrexate	Number of Participants Who Experienced a Dose Limiting Toxicity (DLT)., To evaluate the side effects of giving decitabine and vorinostat before and during chemotherapy using the standard drugs vincristine, dexamethasone, PEG-asparaginase and mitoxantrone., 6 weeks	Disease Response Rate After Treatment., Bone marrow evaluation was performed on Day 35 of study to evaluate treatment response. CR defined as attaining M1 marrow (\<5% blasts) with no evidence of circulating blasts or extramedullary disease in addition to recovery of peripheral blood counts (ANC \>750/uL and platelet count \>75,000/uL). CRp was defined as attaining an M1 marrow with no evidence o…		Therapeutic Advances in Childhood Leukemia Consortium		ALL	CHILD, ADULT	PHASE1|PHASE2	23	OTHER	INTERVENTIONAL	Allocation: NON_RANDOMIZED|Intervention Model: SINGLE_GROUP|Masking: NONE|Primary Purpose: TREATMENT	T2009-003	2011-12-01	2015-07-31	2015-07-31	2011-12-01	2020-10-27	2020-10-27	Childrens Hospital Los Angeles, Los Angeles, California, 90027, United States|CHOC, Orange, California, United States|UCSF School of Medicine, San Francisco, California, 94143-0106, United States|The Children's Hospital, University of Colorado, Aurora, Colorado, 80045, United States|Children's National Medical Center, Washington, District of Columbia, United States|University of Miami Cancer Cent…
NCT03150329	Pembrolizumab and Vorinostat in Patients With Relapsed or Refractory DLBCL, FCL or HL.	ACTIVE_NOT_RECRUITING	This phase I trial studies the side effects and best dose of vorinostat when given together with pembrolizumab in treating patients with diffuse large B-cell lymphoma, follicular lymphoma, or Hodgkin lymphoma that has come back after a period of improvement or that does not respond to treatment. Immunotherapy with monoclonal antibodies, such as pembrolizumab, may help the body's immune system att…	YES	Grade 3b Follicular Lymphoma|Recurrent B-Cell Lymphoma, Unclassifiable, With Features Intermediate Between DLBCL and Classic HL|Recurrent Classic Hodgkin Lymphoma|Recurrent Diffuse Large B-Cell Lymphoma|Recurrent Follicular Lymphoma|Recurrent Grade 1 Follicular Lymphoma|Recurrent Grade 2 Follicular Lymphoma|Recurrent Grade 3a Follicular Lymphoma|Recurrent Primary Mediastinal (Thymic) Large B-Cell…	OTHER: Laboratory Biomarker Analysis|BIOLOGICAL: Pembrolizumab|DRUG: Vorinostat	Number of Patients With Grade 3-5 Adverse Events, Adverse events were assessed by Common Terminology Criteria for Adverse Events (CTCAE) version 4.03., From initial study treatment to 90 days post-last dose, up to 27 months.|Maximum Tolerated Dose (MTD) on Vorinostat, MTD is defined as the highest dose level at which \< 33% of evaluable subjects experienced DLT, when at least 6 patients were trea…	Overall Response Rate (ORR), ORR was calculated as the proportion of evaluable patients that had confirmed complete response (CR) or partial response (PR), as defined according to the 2014 Lugano Classification, exact 95% confidence intervals were calculated for these estimates., From initial study treatment up to 36 21-day cycles|Complete Response Rate (CR), CR was calculated as the proportion o…		City of Hope Medical Center	National Cancer Institute (NCI)	ALL	ADULT, OLDER_ADULT	PHASE1	52	OTHER	INTERVENTIONAL	Allocation: NON_RANDOMIZED|Intervention Model: SEQUENTIAL|Masking: NONE|Primary Purpose: TREATMENT	17080|NCI-2017-00800|17080	2017-07-18	2023-06-23	2024-12-31	2017-05-12	2024-02-01	2024-02-01	City of Hope Medical Center, Duarte, California, 91010, United States	Study Protocol and Statistical Analysis Plan, https://cdn.clinicaltrials.gov/large-docs/29/NCT03150329/Prot_SAP_000.pdf
NCT01175980	Vorinostat in Treating Patients With Locally Advanced, Recurrent, or Metastatic Adenoid Cystic Carcinoma	COMPLETED	This phase II trial studies how well vorinostat works in treating patients with adenoid cystic carcinoma that has come back (recurrent) or that has spread from where it started to nearby tissue or lymph nodes (locally advanced) or has spread to other places in the body (metastatic). Vorinostat may stop the growth of tumor cells by blocking some of the enzymes needed for cell growth.	YES	Recurrent Oral Cavity Adenoid Cystic Carcinoma|Recurrent Salivary Gland Carcinoma|Salivary Gland Adenoid Cystic Carcinoma|Stage III Major Salivary Gland Cancer AJCC v7|Stage III Oral Cavity Adenoid Cystic Carcinoma AJCC v6 and v7|Stage IVA Major Salivary Gland Cancer AJCC v7|Stage IVA Oral Cavity Adenoid Cystic Carcinoma AJCC v6 and v7|Stage IVB Major Salivary Gland Cancer AJCC v7|Stage IVB Oral …	OTHER: Laboratory Biomarker Analysis|DRUG: Vorinostat	Objective Response According to RECIST 1.1 Criteria, Objective (Best) response according to RECIST 1.1 criteria., Up to 180 days after the last dose of vorinostat maximum treatment duration= 24 months	Number of Participants With Grade 3 or Grade 4 Toxicity as Assessed by the Common Terminology Criteria for Adverse Events Version 4.0, Toxicity will be tabulated via frequency distributions, and also dichotomized to report the proportion (and percentage) of patients experiencing a specified level (e.g., grade 3-4) of toxicity., Up to 180 days after the last dose of vorinostat maximum treatment du…	Metabolic Response by PET/CT Scan, Will assess the association between a metabolic response by PET/CT after one course of chemotherapy and subsequent best tumor response according to standard anatomic response evaluation criteria. Will also assess the association between a metabolic response by PET/CT after the first and second chemotherapy courses and PFS., Up to 56 days|Number of Patients With …	National Cancer Institute (NCI)		ALL	ADULT, OLDER_ADULT	PHASE2	30	NIH	INTERVENTIONAL	Allocation: NA|Intervention Model: SINGLE_GROUP|Masking: NONE|Primary Purpose: TREATMENT	NCI-2012-02981|NCI-2012-02981|2009-165|8474|8474|P30CA022453|U01CA132123|U01CA062487|U01CA062502|U01CA062505	2010-08-06	2018-06-08	2018-08-01	2010-08-05	2020-08-03	2020-08-03	City of Hope Comprehensive Cancer Center, Duarte, California, 91010, United States|City of Hope South Pasadena, South Pasadena, California, 91030, United States|Yale University, New Haven, Connecticut, 06520, United States|National Institutes of Health Clinical Center, Bethesda, Maryland, 20892, United States|Wayne State University/Karmanos Cancer Institute, Detroit, Michigan, 48201, United State…	Study Protocol and Statistical Analysis Plan, https://cdn.clinicaltrials.gov/large-docs/80/NCT01175980/Prot_SAP_000.pdf
NCT00673153	Vorinostat and Gemtuzumab Ozogamicin in Treating Older Patients With Previously Untreated Acute Myeloid Leukemia	TERMINATED	RATIONALE: Vorinostat may stop the growth of cancer cells by interfering with various proteins needed for cell growth. Monoclonal antibodies, such as gemtuzumab ozogamicin (GO), can block cancer growth in different ways. GO finds cancer cells and helps kill them by carrying a cancer-killing substance to them. Giving vorinostat together with gemtuzumab ozogamicin may kill more cancer cells. PURPOS…	YES	Adult Acute Megakaryoblastic Leukemia (M7)|Adult Acute Minimally Differentiated Myeloid Leukemia (M0)|Adult Acute Monoblastic Leukemia (M5a)|Adult Acute Monocytic Leukemia (M5b)|Adult Acute Myeloblastic Leukemia With Maturation (M2)|Adult Acute Myeloblastic Leukemia Without Maturation (M1)|Adult Acute Myeloid Leukemia With 11q23 (MLL) Abnormalities|Adult Acute Myeloid Leukemia With Del(5q)|Adult …	DRUG: gemtuzumab ozogamicin|DRUG: vorinostat|OTHER: laboratory biomarker analysis	Number of Participants Achieving CR or CRi With Induction Therapy (Good-risk Group), after completion of induction therapy, administered every 21-42 days for up to two courses|Number of Participants Alive at Day 30 (Poor-risk Group), At day 30	Relapse-free Survival (Good- and Poor-risk Group), At relapse|Number of Participants Achieving CR or CRi With Induction Therapy (Poor-risk Group), after completion of induction therapy, administered every 21-42 days for up to two courses|Number of Participants Alive at Day 30 (Good-risk Group), At day 30		Fred Hutchinson Cancer Center	National Cancer Institute (NCI)	ALL	ADULT, OLDER_ADULT	PHASE2	31	OTHER	INTERVENTIONAL	Allocation: NA|Intervention Model: SINGLE_GROUP|Masking: NONE|Primary Purpose: TREATMENT	2200.00|NCI-2010-00401	2008-03-01	2010-08-01		2008-05-07	2017-06-01	2017-06-01	Stanford University, Stanford, California, 94305, United States|Barbara Ann Karmanos Cancer Institute, Detroit, Michigan, 48201, United States|Wake Forest University Health Sciences, Winston-Salem, North Carolina, 27157, United States|Fred Hutchinson Cancer Research Center/University of Washington Cancer Consortium, Seattle, Washington, 98109, United States
NCT00858234	Phase I Study of MK-0683 in Combination With Bortezomib in Participants With Multiple Myeloma (MK-0683-098)	COMPLETED	The primary purpose of this clinical study is to determine the recommended clinical doses of vorinostat (MK-0683) and bortezomib administered in combination to participants with relapsed and/or refractory multiple myeloma (MM). It was hypothesized that administration of vorinostat in combination with bortezomib is sufficiently safe and tolerated well enough to permit further study in participants…	YES	Multiple Myeloma	DRUG: Vorinostat|DRUG: Bortezomib	Number of Participants With Dose-Limiting Toxicity (DLT) During Cycle 1, The number of participants with 鈮? DLT during Cycle 1 is reported. A DLT is defined as an event considered by the investigator to be related to study treatment, and either: 1) a Grade 3 or 4 non-hematologic event (except for manageable toxicity by supportive care or non-prohibited therapies, or a transient increase in alanin…		Number of Participants With an Adverse Event (AE), The number of participants with 鈮? AE is reported. An AE is any unfavorable and unintended change in the structure, function, or chemistry of the body temporally associated with the use of the study product(s), whether or not considered related to the use of the product(s)., Up to 346 days (up to 30 days after the final dose of study treatment)|A…	Merck Sharp & Dohme LLC		ALL	ADULT, OLDER_ADULT	PHASE1	9	INDUSTRY	INTERVENTIONAL	Allocation: NA|Intervention Model: SEQUENTIAL|Masking: NONE|Primary Purpose: TREATMENT	0683-098|MK-0683-098	2009-02-13	2010-06-11	2012-04-19	2009-03-09	2021-04-09	2021-04-09
NCT00958074	Vorinostat in Patients With Primary Cutaneous T-Cell Lymphoma	TERMINATED	This phase II trial studies the side effects and how well vorinostat works in treating patients with primary cutaneous T-cell lymphoma. Vorinostat may stop the growth of cancer cells by blocking some of the enzymes needed for cell growth	YES	Cutaneous T-cell Lymphoma Stage I|Cutaneous T-cell Lymphoma Stage II|Cutaneous T-cell Lymphoma Stage III|Cutaneous T-cell Lymphoma Stage IV	DRUG: vorinostat|OTHER: flow cytometry|OTHER: laboratory biomarker analysis	Objective Response, Defined as either no evidence of clinical disease or marked improvement (\>= 50%) decrease in the modified Severity-Weighted Assessment Tool (mSWAT) skin assessment score compared to baseline., After at least 14 days. With Confirmation after additional 28 days.	Objective Response Rate of Extracutaneous Manifestations of CTCL (Lymph Node Enlargement, Sezary Cells in Peripheral Blood);, Assessed by changes in the sum of the products in the greatest diameters of enlarged lymph nodes by serial computed tomography (CT) or positron emission tomography (PET)/CT scans., Up to 30 days post-treatment|Occurrences of Dose Adjustment as Measured by Safety/Toxicity, …		University of Washington	National Cancer Institute (NCI)	ALL	ADULT, OLDER_ADULT	PHASE2	11	OTHER	INTERVENTIONAL	Allocation: NON_RANDOMIZED|Intervention Model: PARALLEL|Masking: NONE|Primary Purpose: TREATMENT	6914|NCI-2009-01231	2009-07-01	2013-02-01	2013-11-01	2009-08-13	2014-12-15	2018-10-18	Fred Hutchinson Cancer Research Center/University of Washington Cancer Consortium, Seattle, Washington, 98109, United States
NCT01617226	Randomised Study of Azacitidine Versus Azacitidine With Vorinostat in Patients With AML or High Risk MDS	COMPLETED	This is a multicentre, open-label, randomised phase II trial comparing azacitidine monotherapy with combined azacitidine and vorinostat in patients with newly diagnosed, relapsed or refractory acute myeloid leukaemia or high risk myelodysplastic syndromes ineligible for intensive chemotherapy.	NO	Leukemia, Myeloid, Acute	DRUG: Azacitidine|DRUG: Vorinostat	Phase II - Overall Response Rate, Patients are expected to receive 6 cycles of treatment which is expected to be completed over a period of 6 months. Each cycle lasts for 28 days. Overall response rate (CR, CRi, PR) as defined by Cheson criteria will be assessed during this time. This will be measured for all patients receiving treatment recruited over a 24 month period., Upto 6 months|Phase II -…	Phase II - Toxicities measured by National Cancer Institute Common Terminology Criteria for Adverse Events (NCI CTCAE), Toxicities will be measured and graded according to the NCI CTCAE v4 from the date of randomisation until 28 days following treatment discontinuation over the duration of the follow up period which is 24 months., Up to 28 days|Phase II - Complete Remission (CR) within 6 cycles o…		University of Birmingham	Leukemia Research Fund|Celgene|Merck Sharp & Dohme LLC	ALL	ADULT, OLDER_ADULT	PHASE2	260	OTHER	INTERVENTIONAL	Allocation: RANDOMIZED|Intervention Model: PARALLEL|Masking: NONE|Primary Purpose: TREATMENT	RG_11-187	2012-09-01	2016-03-01	2020-12-01	2012-06-12		2021-05-05	Barts and the London NHS Trust, London, Greater London, E1 1BB, United Kingdom|King's College Hospital, London, Greater London, SE5 9RS, United Kingdom|Hammersmith Hospital, London, Greater London, W12 0HS, United Kingdom|The Christie Hospital, Manchester, Greater Manchester, M20 4BX, United Kingdom|Royal Liverpool University Hospital, Liverpool, Merseyside, L7 8XP, United Kingdom|Belfast City Ho…
NCT01748240	Addition of Vorinostat to Azacitidine in Higher Risk MDS a Phase II add-on Study in Patients With Azacitidine Failure	TERMINATED	Azacytidine (AZA) is the current standard of care for frontline patient treated with high-risk MDS and is clinically active in all type of MDS, however, 50% of the patients will never respond. Vorinostat is an orally available HDAC inhibitor with clinical activity in MDS and proven in vitro synergy with AZA. Patient treated upfront with a combination of this agents have shown more responses based…	YES	Myelodysplastic Syndrome	DRUG: Azacitidine and oral vorinostat	Response Rate, All eligible patients will be treated with Azacitidine and oral vorinostat for 6 cycles of 28 days. The response rate (CR, PR, HI or marrow CR) will be evaluated after six cycles, according to IWG 2006. In patients still responding after six cycles, the drugs will continue to be supplied, and follow up until death or unacceptable tolerance will be continued in all patients. Complet…			Groupe Francophone des Myelodysplasies	Merck Sharp & Dohme LLC	ALL	ADULT, OLDER_ADULT	PHASE2	21	OTHER	INTERVENTIONAL	Allocation: NA|Intervention Model: SINGLE_GROUP|Masking: NONE|Primary Purpose: TREATMENT	GFM-Aza-Vor 2012-001401-25	2013-03-01	2013-10-01	2015-07-01	2012-12-12	2018-08-10	2019-06-04	CHU d'Angers, Angers, 49033, France|CH Annecy, Annecy, 74374, France|H么pital Avignon, Avignon, 84000, France|Centre hospitalier de la c么te Basque, Bayonne, 64100, France|H么pital Avicenne, Bobigny, 93009, France|CHU de Grenoble, Grenoble, 38043, France|CH Le mans, Le mans, 72037, France|CH Lyon Sud, Lyon, 69495, France|IPC-Unit茅 d'H茅matologie 3, Marseille, 13273, France|CHU Nantes, Nantes, 44093, …
NCT01038388	A Study of the Combination Vorinostat With Lenalidomide, Bortezomib and Dexamethasone for Patients With Newly Diagnosed Multiple Myeloma	COMPLETED	The purpose of the study is to evaluate the clinical effectiveness and side effects of the vorinostat, bortezomib, lenalidomide, and dexamethasone investigational combination.	NO	Multiple Myeloma	DRUG: Bortezomib|DRUG: Lenalidomide|DRUG: Dexamethasone|DRUG: Vorinostat	To determine the maximum tolerated dose (MTD) and recommended phase II doses (RP2D) of vorinostat in combination with lenalidomide, bortezomib, and dexamethasone., Every 3 weeks	Efficacy by standard myeloma measurements (SPEP, UPEP [urine protein electrophoresis], bone marrow), Every 3 weeks		Emory University	Merck Sharp & Dohme LLC|Celgene Corporation	ALL	ADULT, OLDER_ADULT	PHASE1	30	OTHER	INTERVENTIONAL	Allocation: NA|Intervention Model: SINGLE_GROUP|Masking: NONE|Primary Purpose: TREATMENT	IRB00017528|1591|RV-MM-PI-0420	2010-01-15	2021-08-05	2021-08-05	2009-12-24		2021-11-03	Emory University Winship Cancer Institute, Atlanta, Georgia, 30322, United States
NCT00392353	Vorinostat and Azacitidine in Treating Patients With Myelodysplastic Syndromes or Acute Myeloid Leukemia	ACTIVE_NOT_RECRUITING	This phase I/II trial studies the side effects and best dose of vorinostat and azacitidine and to see how well they work in treating patients with myelodysplastic syndromes or acute myeloid leukemia. Vorinostat may stop the growth of cancer or abnormal cells by blocking some of the enzymes needed for cell growth. Drugs used in chemotherapy, such as azacitidine, work in different ways to stop the …	NO	Acute Erythroid Leukemia|Acute Megakaryoblastic Leukemia|Acute Myeloid Leukemia Arising From Previous Myelodysplastic Syndrome|Chronic Myelomonocytic Leukemia|Myelodysplastic Syndrome|Myelodysplastic Syndrome With Excess Blasts|Myelodysplastic Syndrome With Ring Sideroblasts|Recurrent Adult Acute Myeloid Leukemia|Refractory Anemia	DRUG: Azacitidine|OTHER: Laboratory Biomarker Analysis|OTHER: Pharmacological Study|DRUG: Vorinostat	Incidence of toxicities of vorinostat in combination with azacitidine graded according to the National Cancer Institute Common Terminology Criteria for Adverse Events (CTCAE) version (v)5.0 (Phase I), Exact 95% confidence intervals around the toxicity proportions will be calculated to assess the precision of the obtained estimates., Up to 1 month post-treatment|Objective overall response proporti…	Time to response, Up to day 84|Time to leukemic transformation, Up to day 84|Frequency of leukemic transformation, Up to day 84|Progression-free survival, Assessed by Kaplan-Meier survival analysis and 95% confidence intervals will be calculated using Greenwood's formulae., Time from first treatment day until objective or symptomatic progression, assessed up to 8 years|Overall survival, Assessed …		National Cancer Institute (NCI)		ALL	ADULT, OLDER_ADULT	PHASE1|PHASE2	135	NIH	INTERVENTIONAL	Allocation: NA|Intervention Model: SINGLE_GROUP|Masking: NONE|Primary Purpose: TREATMENT	NCI-2009-01050|NCI-2009-01050|NYCC-6898|11-1773|NCI-6898|CDR0000511887|6898|6898|N01CM17103|N01CM62204|P30CA013330	2006-11-22	2024-09-30	2024-09-30	2006-10-26		2024-08-02	University of Chicago Comprehensive Cancer Center, Chicago, Illinois, 60637, United States|University of Maryland/Greenebaum Cancer Center, Baltimore, Maryland, 21201, United States|Montefiore Medical Center-Weiler Hospital, Bronx, New York, 10461, United States|Montefiore Medical Center - Moses Campus, Bronx, New York, 10467, United States|North Shore University Hospital, Manhasset, New York, 11…
NCT00992446	Bortezomib and Vorinostat as Maintenance Therapy After Autologous Stem Cell Transplant in Treating Patients With Non-Hodgkin Lymphoma	COMPLETED	This phase II trial studies the side effects and how well bortezomib and vorinostat work in treating patients with non-Hodgkin lymphoma (NHL) after patients' own stem cell (autologous) transplant. Bortezomib and vorinostat in the laboratory may stop the growth of lymphoma cells and make them more likely to die by blocking some of the enzymes needed for cell growth. Giving bortezomib together with…	YES	Adult Diffuse Large B-Cell Lymphoma|B-Cell Non-Hodgkin Lymphoma|Follicular Lymphoma|Mantle Cell Lymphoma|Non-Hodgkin Lymphoma|T-Cell Non-Hodgkin Lymphoma	PROCEDURE: Autologous Hematopoietic Stem Cell Transplantation|DRUG: Bortezomib|DRUG: Carmustine|DRUG: Cytarabine|DRUG: Etoposide|DRUG: Melphalan|DRUG: Rituximab|DRUG: Vorinostat	Toxicity of Vorinostat Bortezomib Maintenance Therapy After Autologous Transplant, Number of patients on maintenance therapy post-transplant who experienced grade 3 or higher toxicity per NCI-Common Terminology Criteria for Adverse Events, version 3. The first three months of bortezomib and vorinostat therapy will be used as the time period to evaluate toxicity for stopping rules of the study. To…	Median Time to Disease Progression, median days from transplant to relapse/progression, time post ASCT to progression|Ability to Complete Planned 12 Cycles of Maintenance Therapy, Number of patients who completed all 12 cycles of maintenance therapy., Approximately 12 months following start of maintenance therapy|Overall Survival, Number of patients alive who received maintenance therapy, 6.64 Ye…		Fred Hutchinson Cancer Center	National Cancer Institute (NCI)	ALL	ADULT, OLDER_ADULT	PHASE2	27	OTHER	INTERVENTIONAL	Allocation: NA|Intervention Model: SINGLE_GROUP|Masking: NONE|Primary Purpose: TREATMENT	2292.00|NCI-2009-01302|FH 2292/X05287|X05287|2292.00|P30CA015704	2010-09-02	2015-06-17	2019-10-29	2009-10-09	2017-05-10	2020-03-18	Fred Hutchinson Cancer Research Center/University of Washington Cancer Consortium, Seattle, Washington, 98109, United States
NCT00601718	Vorinostat, Rituximab, Ifosfamide, Carboplatin, and Etoposide in Treating Patients With Relapsed or Refractory Lymphoma or Previously Untreated T-Cell Non-Hodgkin Lymphoma or Mantle Cell Lymphoma	COMPLETED	This phase I/II trial is studying the side effects and best dose of vorinostat when given together with rituximab, ifosfamide, carboplatin, and etoposide and to see how well they work in treating patients with relapsed or refractory lymphoma or previously untreated T-cell non-Hodgkin lymphoma or mantle cell lymphoma. Vorinostat may stop the growth of cancer cells by blocking some of the enzymes n…	YES	Adult Nasal Type Extranodal NK/T-cell Lymphoma|Anaplastic Large Cell Lymphoma|Angioimmunoblastic T-cell Lymphoma|Contiguous Stage II Mantle Cell Lymphoma|Cutaneous B-cell Non-Hodgkin Lymphoma|Extranodal Marginal Zone B-cell Lymphoma of Mucosa-associated Lymphoid Tissue|Nodal Marginal Zone B-cell Lymphoma|Noncontiguous Stage II Mantle Cell Lymphoma|Recurrent Adult Burkitt Lymphoma|Recurrent Adult …	DRUG: vorinostat|BIOLOGICAL: rituximab|DRUG: ifosfamide|DRUG: carboplatin|DRUG: etoposide|OTHER: pharmacological study|OTHER: laboratory biomarker analysis|GENETIC: gene expression analysis	Maximum Tolerated Dose of Vorinostat, 28 days post last dose of study drug|Safety and Toxicity According to CTCAE v3.0, Common dose limiting toxicities., 3-5 weeks post end of treatment|Efficacy (Response Rate) of Vorinostat Combined With RICE Chemotherapy, 3-5 weeks post end of treatment|Ability to Proceed to Peripheral Blood Stem Cell Collection Following Treatment, 1-3 weeks post end of treatm…			University of Washington	National Cancer Institute (NCI)	ALL	ADULT, OLDER_ADULT	PHASE1|PHASE2	29	OTHER	INTERVENTIONAL	Allocation: NA|Intervention Model: SINGLE_GROUP|Masking: NONE|Primary Purpose: TREATMENT	PSOC 2302|NCI-2010-00870	2007-12-01	2010-06-01		2008-01-28	2017-05-25	2017-05-25	Puget Sound Oncology Consortium, Seattle, Washington, 98109, United States
NCT02035137	131I-MIBG Alone VS. 131I-MIBG With Vincristine and Irinotecan VS131I-MIBG With Vorinostat	COMPLETED	This study will compare three treatment regimens containing metaiodobenzylguanidine (MIBG) and compare their effects on tumor response and associated side effects, to determine if one therapy is better than the other for people diagnosed with relapsed or persistent neuroblastoma.	YES	Neuroblastoma	RADIATION: 131I-MIBG|DRUG: Vincristine|DRUG: Irinotecan|DRUG: Vorinostat	Objective Tumor Response After One Course of Therapy, To identify the MIBG treatment regimen associated with the highest overall response rate after one course of treatment on the three arms. The response evaluation was based on central review (intent to treat analysis). Responders defined as meeting CR/MRD/PR criteria. Response was based on NANT response criteria v1.2 (https://doi.org/10.1002/pb…	Number of Participants With Grade 3 or Greater Non-hematologic Toxicities, Compare toxicity profiles for grade 3 or greater toxicities associated with each of 131I-MIBG treatment regimens; single-agent 131I-MIBG; Vincristine/Irinotecan/131I-MIBG; or Vorinostat/131I-MIBG, All toxicities from enrollment through 30 days following end of protocol therapy, an average of 6 months		New Approaches to Neuroblastoma Therapy Consortium		ALL	CHILD, ADULT	PHASE2	114	OTHER	INTERVENTIONAL	Allocation: RANDOMIZED|Intervention Model: PARALLEL|Masking: NONE|Primary Purpose: TREATMENT	N2011-01	2014-07-01	2021-02-26	2021-02-26	2014-01-14	2022-06-08	2022-06-08	Childrens Hospital Los Angeles, Los Angeles, California, 90027-0700, United States|Lucile Salter Packer Children's Hospital, Palo Alto, California, 94304, United States|UCSF Helen Diller Family Comprehensive Cancer Center, San Francisco, California, 94115, United States|Children Hospital of Colorado, Aurora, Colorado, 80045, United States|AFLAC Cancer Center and Blood Disorders Service of Childre…	Study Protocol, Statistical Analysis Plan, and Informed Consent Form, https://cdn.clinicaltrials.gov/large-docs/37/NCT02035137/Prot_SAP_ICF_000.pdf
NCT00310024	Vorinostat and Bortezomib in Treating Patients With Relapsed or Refractory Multiple Myeloma	COMPLETED	This phase I trial is studying the side effects and best dose of vorinostat when given together with bortezomib in treating patients with relapsed or refractory multiple myeloma. Vorinostat and bortezomib may stop the growth of cancer cells by blocking some of the enzymes needed for cell growth. Giving vorinostat together with bortezomib may kill more cancer cells	NO	Refractory Multiple Myeloma|Stage I Multiple Myeloma|Stage II Multiple Myeloma|Stage III Multiple Myeloma	DRUG: bortezomib|DRUG: vorinostat|OTHER: laboratory biomarker analysis|OTHER: pharmacological study	Maximum tolerated dose (MTD) of SAHA in combination with bortezomib determined by dose-limiting toxicities, 21 days	Inhibition of histone deacetylation, Up to 1 month|Response, The estimates and the corresponding 90% confidence intervals will be calculated., Up to 1 month|Survival (disease specific and overall), Will be estimated using the Kaplan-Meir method., Up to 1 month		National Cancer Institute (NCI)		ALL	ADULT, OLDER_ADULT	PHASE1	40	NIH	INTERVENTIONAL	Allocation: NA|Intervention Model: SINGLE_GROUP|Masking: NONE|Primary Purpose: TREATMENT	NCI-2012-02693|GCC 0514|N01CM62204|CDR0000466109	2005-11-01	2008-02-01		2006-04-03		2013-02-07	University of Maryland Greenebaum Cancer Center, Baltimore, Maryland, 21201-1595, United States
NCT00895934	Vorinostat, Azacitidine, and Gemtuzumab Ozogamicin for Older Patients With Relapsed or Refractory AML	COMPLETED	The purpose of this study is to test the safety of vorinostat (Zolinza) and azacitidine (Vidaza) when combined with gemtuzumab ozogamicin (GO) at different dose levels. These drugs increase the effect of GO against leukemia cells in the test tube, but we don't know yet whether they also increase the anti-leukemia effect of GO in people.	YES	Adult Acute Megakaryoblastic Leukemia (M7)|Adult Acute Minimally Differentiated Myeloid Leukemia (M0)|Adult Acute Monoblastic Leukemia (M5a)|Adult Acute Monocytic Leukemia (M5b)|Adult Acute Myeloblastic Leukemia With Maturation (M2)|Adult Acute Myeloblastic Leukemia Without Maturation (M1)|Adult Acute Myeloid Leukemia With 11q23 (MLL) Abnormalities|Adult Acute Myeloid Leukemia With Inv(16)(p13;q2…	DRUG: vorinostat|DRUG: gemtuzumab ozogamicin|DRUG: azacitidine	Number of Participants With Dose-limiting Toxicity (Phase I), 42 days|Number of Participants With Dose-limiting Toxicity After the Vorinostat Dose, Up to 3 years	Number of Participants With Complete Remission, Efficacy Defined as Best Response Achieved During Study Treatment Measured by Complete Remission (CR) Rate, up to 3 years|Disease Relapse, up to 2 years		National Cancer Institute (NCI)		ALL	ADULT, OLDER_ADULT	PHASE1|PHASE2	52	NIH	INTERVENTIONAL	Allocation: NON_RANDOMIZED|Intervention Model: SINGLE_GROUP|Masking: NONE|Primary Purpose: TREATMENT	NCI-2012-01147|NCI-2012-01147|IR-6921|CDR0000642213|2288.00|8297|P30CA015704	2009-05-01	2013-07-01	2013-09-01	2009-05-08	2015-02-06	2019-05-23	Stanford University Hospitals and Clinics, Stanford, California, 94305, United States|Harrison HealthPartners Hematology and Oncology-Bremerton, Bremerton, Washington, 98310, United States|Fred Hutchinson Cancer Research Center, Seattle, Washington, 98109, United States|University of Washington Medical Center, Seattle, Washington, 98195, United States
NCT01120834	Study of 5-azacitidine in Combination With Vorinostat in Patients With Relapsed or Refractory Diffuse Large b Cell Lymphoma (DLBCL)	COMPLETED	This will be a phase I/II study of 5-azacitidine in combination with vorinostat in patients with relapsed or refractory DLBCL. Combination therapy with methyltransferase inhibitors and histone deacetylase inhibitors is highly synergistic in DLBCL cells, and both classes of drugs can also synergize powerfully with standard anti-lymphoma chemotheraputics such as doxorubicin in pre-clinical studies.…	YES	Lymphoma	DRUG: azacytidine|DRUG: vorinostat	Overall Response Rate (ORR), Overall Response Rate (ORR), 2 cycles			Weill Medical College of Cornell University	Celgene|Merck Sharp & Dohme LLC	ALL	ADULT, OLDER_ADULT	PHASE1|PHASE2	17	OTHER	INTERVENTIONAL	Allocation: NA|Intervention Model: SINGLE_GROUP|Masking: NONE|Primary Purpose: TREATMENT	912010795	2010-09-01	2013-04-01	2016-10-20	2010-05-11	2017-04-10	2017-04-10	Weill Cornell Medical College, New York, New York, 10065, United States
NCT01064921	Ph I Vorinostat in the Treatment of Advanced Staged Oropharyngeal Squamous Cell Carcinoma	COMPLETED	RATIONALE: Vorinostat may stop the growth of tumor cells by blocking some of the enzymes needed for cell growth. Drugs used in chemotherapy, such as cisplatin, work in different ways to stop the growth of tumor cells, either by killing the cells or by stopping them from dividing. Radiation therapy uses high-energy x-rays and other types of radiation to kill tumor cells. Giving vorinostat together…	NO	Stage III Squamous Cell Carcinoma of the Oropharynx|Stage IV Squamous Cell Carcinoma of the Oropharynx	DRUG: vorinostat|DRUG: cisplatin|RADIATION: radiation therapy|PROCEDURE: Correlative Studies	Maximum tolerated dose of vorinostat in combination with concurrent chemoradiation therapy, Weekly during treatment; Every 2 weeks for the first month after treatment completion; Then every 4 weeks until day 153|The toxic effects of the combination of vorinostat and cisplatin using NCI CTCAE v. 4.0, Weekly during treatment; Every 2 weeks for the first month after treatment completion; Then every …	Tumor responses to vorinostat or vorinostat combined with chemoradiation., Days 35, 56 then after Day 153 every 12 weeks for 24 months|Complete response rate, Days 35, 56 then after Day 153 every 12 weeks for 24 months|Overall survival, Days 35, 56 then after Day 153 every 12 weeks for 24 months|Progression free survival, Days 35, 56 then after Day 153 every 12 weeks for 24 months|Relationship be…		Ohio State University Comprehensive Cancer Center	National Comprehensive Cancer Network	ALL	ADULT, OLDER_ADULT	PHASE1	27	OTHER	INTERVENTIONAL	Allocation: NA|Intervention Model: SINGLE_GROUP|Masking: NONE|Primary Purpose: TREATMENT	OSU-09120|NCI-2009-01606	2010-01-19	2017-11-08	2017-11-08	2010-02-09		2019-06-04	The Ohio State University Comprehensive Cancer Center, Columbus, Ohio, 43210, United States
NCT00703664	Bortezomib and Vorinostat in Treating Patients With Recurrent Mantle Cell Lymphoma or Recurrent and/or Refractory Diffuse Large B-Cell Lymphoma	COMPLETED	This phase II trial studies how well bortezomib and vorinostat work in treating patients with recurrent mantle cell lymphoma or recurrent and/or refractory diffuse large B-cell lymphoma. Bortezomib and vorinostat may stop the growth of cancer cells by blocking some of the enzymes needed for cell growth.	YES	Recurrent Mantle Cell Lymphoma|Recurrent Non-Hodgkin Lymphoma	DRUG: Bortezomib|OTHER: Laboratory Biomarker Analysis|DRUG: Vorinostat	Overall Response Rate (ORR), ORR: Complete Response (CR) + Partial Response (PR) assessed according to the Revised Response Criteria for Malignant Lymphoma., Up to 9 years	Best Response, Number of participants per category: Partial Response (PR), Stable Disease (SD), Progressive Disease (PD). PR: Regression of measurable disease and no new sites. SD: Failure to attain Complete Response (CR), /PR or PD. Relapsed or Progressive Disease: Any new lesion or increase by 鈮?50% of previously involved sites from nadir., Up to 9 years|Progression-free Survival (PFS), Median …		National Cancer Institute (NCI)		ALL	ADULT, OLDER_ADULT	PHASE2	65	NIH	INTERVENTIONAL	Allocation: NA|Intervention Model: SINGLE_GROUP|Masking: NONE|Primary Purpose: TREATMENT	NCI-2009-00275|NCI-2009-00275|CDR0000598308|MCC-15428|8064|N01CM00071|N01CM00100|N01CM62201|N01CM62204|N01CM62208|P30CA076292	2008-07-09	2017-12-01	2017-12-01	2008-06-23	2018-08-07	2018-08-07	Moffitt Cancer Center, Tampa, Florida, 33612, United States|Emory University Hospital/Winship Cancer Institute, Atlanta, Georgia, 30322, United States|Northwestern University, Chicago, Illinois, 60611, United States|University of Chicago Comprehensive Cancer Center, Chicago, Illinois, 60637, United States|University of Maryland/Greenebaum Cancer Center, Baltimore, Maryland, 21201, United States|R…	Study Protocol and Statistical Analysis Plan, https://cdn.clinicaltrials.gov/large-docs/64/NCT00703664/Prot_SAP_000.pdf
NCT00656617	Phase II Study of Idarubicin, Cytarabine, and Vorinostat With High-Risk Myelodysplastic Syndrome (MDS) and Acute Myeloid Leukemia (AML)	COMPLETED	The goal of this clinical research study is to find the highest safe dose of vorinostat that can be given in combination with idarubicin and ara-C for the treatment of AML and high-risk MDS. Once the highest safe dose is found, researchers will then try to learn if this combination treatment can help to control AML and high-risk MDS in newly diagnosed patients. The safety of this treatment combin…	YES	Acute Myeloid Leukemia (AML)|Myelodysplastic Syndrome (MDS)	DRUG: Idarubicin|DRUG: Cytarabine|DRUG: Vorinostat	Progression Free Survival (PFS) at 7 Months, Progression-free survival defined as time from date of randomization to first occurrence of having documented disease progression or death due to any cause, whichever comes first. Progression based on tumor assessments according to Response Evaluation Criteria in Solid Tumors (RECIST). Participants were followed from baseline to disease progression wit…	Participant Response, Number of participants with response assessed according RECIST: Complete Response (CR) defined as normalization of marrow (\< 5% blasts) and of peripheral blood counts (neutrophil count \> 1.109/L, platelet count \> 100 x 109/L). Partial response (PR) defined as for CR in terms of peripheral counts but with reduction of marrow blasts by \>50% compared to pretreatment values …		M.D. Anderson Cancer Center	Merck Sharp & Dohme LLC	ALL	CHILD, ADULT, OLDER_ADULT	PHASE2	106	OTHER	INTERVENTIONAL	Allocation: NA|Intervention Model: SINGLE_GROUP|Masking: NONE|Primary Purpose: TREATMENT	2007-0835|NCI-2010-01500	2008-04-01	2014-02-01	2014-02-01	2008-04-11	2015-03-09	2015-03-09	The University of Texas M.D. Anderson Cancer Center, Houston, Texas, 77030, United States
NCT05608369	Vorinostat in Combination With Chemoradiation in Locally Advanced HPV Negative HNSCC	NOT_YET_RECRUITING	The purpose of this study is to learn more about a drug called Vorinostat (an experimental drug) in combination with chemoradiation. The intention of this study is to learn if this drug is safe for the participants and whether this drug with chemoradiation is able to further increase the clinical efficacy of chemoradiation, which is an approved therapy. The main question it aims to answer is: How…	NO	HPV-Related Squamous Cell Carcinoma|Squamous Cell Carcinoma of the Oral Cavity|Squamous Cell Carcinoma of the Larynx|Squamous Cell Carcinoma of the Oropharynx|Squamous Cell Carcinoma of the Hypopharynx	DRUG: Cisplatin|RADIATION: Radiation therapy|DRUG: Vorinostat	Progression free survival, Determine progression free survival (PFS) of patient with locally advanced HPV- HNSCC treated with vorinostat and standard chemoradiation (CRT)., Through completion of follow-up (estimated to be 2.5 years)	Objective response rate, Determine objective response rate (ORR), overall survival (OS) of patient with locally advanced HPV- HNSCC treated with vorinostat and standard chemoradiation (CRT)., Through completion of follow-up (estimated to be 2.5 years)		Kyunghee Burkitt, DO, PhD		ALL	ADULT, OLDER_ADULT	PHASE2	21	OTHER	INTERVENTIONAL	Allocation: NA|Intervention Model: SINGLE_GROUP|Masking: NONE|Primary Purpose: TREATMENT	CASE2321	2024-12-01	2025-08-01	2026-02-01	2022-11-08		2024-08-15	University Hospitals Cleveland Medical Center, Case Comprehensive Cancer Center, Cleveland, Ohio, 44106, United States
NCT00419367	Compassionate Use of Vorinostat for the Treatment of Patients With Advanced Cutaneous T-Cell Lymphoma (0683-042)	NO_LONGER_AVAILABLE	In an effort to allow patients continued access to vorinostat outside of the base study, patients that are actively receiving study medication will discontinue from this study and receive vorinostat via another method supported by the SPONSOR (e.g. Named Patient Program (NPP)). For those institutions that do not allow receipt of an investigational therapy outside of a clinical trial, patients tha…	NO	Lymphoma, T-Cell, Cutaneous	DRUG: Comparator: vorinostat				Merck Sharp & Dohme LLC		ALL	ADULT, OLDER_ADULT			INDUSTRY	EXPANDED_ACCESS		0683-042|MK0683-042|2006_540|2006-003879-12				2007-01-08		2022-09-22
NCT01039363	Vorinostat Combined With Gemtuzumab Ozogamicin, Idarubicin and Cytarabine in Acute Myeloid Leukemia	UNKNOWN	The prognosis of elderly patients with relapsed or refractory acute myeloid leukemia (AML) is grave. Because of their chronological age and/or the presence of multiple co-morbidities, treatment-related mortality in elderly patients with AML is quite high although higher intensive treatment is mandatory to overcome chemoresistant characteristic of their disease. Several regimens have been evaluate…	NO	Acute Myeloid Leukemia	DRUG: Salvage reinduction chemotherapy including Gemtuzumab ozogamicin, Idarubicin and Cytarabine and Vorinostat	Progression-free survival	response rate		Samsung Medical Center		ALL	ADULT, OLDER_ADULT	PHASE2	27	OTHER	INTERVENTIONAL	Allocation: NON_RANDOMIZED|Intervention Model: SINGLE_GROUP|Masking: NONE|Primary Purpose: TREATMENT	2009-08-029				2009-12-25		2009-12-25	Samsung Medical Center, Seoul, 135-710, Korea, Republic of
NCT00785798	Vorinostat and Pegylated Liposomal Doxorubicin in Relapsed or Refractory Lymphomas	TERMINATED	The study will be a dose-finding, phase I study of the combination of vorinostat and PLD in patients with advanced lymphoma refractory to at least one prior systemic therapy.	YES	Relapsed Lymphomas|Refractory Lymphomas	DRUG: Vorinostat|DRUG: Pegylated Liposomal Doxorubicin (PLD), Doxil	Overall Response Rate, number of patients responding, end of study (up to 2 years)			Yale University	Merck Sharp & Dohme LLC	ALL	ADULT, OLDER_ADULT	PHASE1|PHASE2	17	OTHER	INTERVENTIONAL	Allocation: NA|Intervention Model: SINGLE_GROUP|Masking: NONE|Primary Purpose: TREATMENT	711003269	2009-01-01	2011-09-01	2011-09-01	2008-11-05	2016-07-27	2022-04-04	Yale University School of Medicine, New Haven, Connecticut, 06520, United States
NCT03713320	SOLAR: Efficacy and Safety of Cobomarsen (MRG-106) vs. Active Comparator in Subjects With Mycosis Fungoides	TERMINATED	The main objective of this clinical trial is to study the efficacy and safety of cobomarsen (also known as MRG-106) for the treatment of cutaneous T-cell lymphoma (CTCL), mycosis fungoides (MF) subtype. Cobomarsen is designed to inhibit the activity of a molecule called miR-155 that may be important to the growth and survival of MF cancer cells. The study will compare the effects of cobomarsen to…	YES	Cutaneous T-Cell Lymphoma/Mycosis Fungoides	DRUG: Cobomarsen|DRUG: Vorinostat	Percentage of Subjects Achieving an Objective Skin Response of at Least 4 Months Duration (ORR4), ORR4 is the percentage of subjects with a complete response (CR) or partial response (PR) in the skin for 4 consecutive months confirmed by repeat assessments no less than 28 days (卤 3 days) later. The modified Severity Weighted Assessment Tool (mSWAT) is used to measure skin disease severity based o…	Progression-free Survival (PFS), Time from date of randomization until the date of earliest documented progression or death from any cause. The duration of PFS was censored at the date of the last mSWAT assessment if the subject was alive and had no documented progression. Disease progression in the skin is defined as 鈮?25% increase in mSWAT score from baseline or, in participants with complete o…	Peak Plasma Concentration (Cmax) of Cobomarsen - First Dose, Peak plasma concentration (Cmax) of cobomarsen after first dose, 1, 1.92, 6, 24 and 48 hours post-dose after the first dose|Peak Plasma Concentration (Cmax) of Cobomarsen - Week 5, Peak plasma concentration (Cmax) of cobomarsen after fourth dose (Week 5), 1, 1.92 and 6 hours post-dose after the Week 5 dose|Area Under the Plasma Concentr…	miRagen Therapeutics, Inc.		ALL	ADULT, OLDER_ADULT	PHASE2	37	INDUSTRY	INTERVENTIONAL	Allocation: RANDOMIZED|Intervention Model: PARALLEL|Masking: NONE|Primary Purpose: TREATMENT	MRG106-11-201|2018-000727-13	2019-04-02	2020-10-12	2020-12-01	2018-10-19	2022-04-08	2022-04-08	The University of Alabama at Birmingham, Birmingham, Alabama, 35233, United States|Mayo Clinic, Phoenix, Arizona, 85054, United States|City of Hope, Duarte, California, 91010, United States|UCLA, Los Angeles, California, 90404, United States|Chao Family Comprehensive Cancer Center at University of California, Irvine, Orange, California, 92868, United States|Smilow Cancer Hospital at Yale-New Have…	Study Protocol and Statistical Analysis Plan, https://cdn.clinicaltrials.gov/large-docs/20/NCT03713320/Prot_SAP_000.pdf
NCT01027676	Study of Vorinostat and Gefitinib in Relapsed/ or Refractory Patients With Advanced Non-small Cell Carcinoma (NSCLC)	UNKNOWN	Gefitinib is an orally active epidermal growth factor receptor-tyrosine kinase inhibitor (EGFR-TKI) and produces 8-20% of response rates in patients with advanced non-small cell lung cancer (NSCLC). Vorinostat (suberoylanilide hydroxamic acid \[SAHA\]) is a small-molecule inhibitor of histone deacetylase (HDAC) and induces cell differentiation, cell cycle arrest, and apoptosis in several tumor ce…	NO	Non-Small-Cell Lung Carcinoma	DRUG: Study treatment	Progression-Free Survival, The first day of treatment to the date that disease progression is reported or death date, every 8 weeks	Overall Survival, The first day of treatment to the date that death is reported or last survival status reported or, every 8 weeks|Objective Response rate, The date of first evaluation to the date of disease progression, every 8 weeks		National Cancer Center, Korea	Merck Sharp & Dohme LLC	ALL	ADULT, OLDER_ADULT	PHASE1|PHASE2	50	OTHER_GOV	INTERVENTIONAL	Allocation: NA|Intervention Model: SINGLE_GROUP|Masking: NONE|Primary Purpose: TREATMENT	NCCCTS-09-433	2010-06-01	2013-12-01	2014-03-01	2009-12-09		2013-11-14	National Cancer Center, Goyang-si, Gyeonggi-do, 410-769, Korea, Republic of
NCT00667615	Trial of Vorinostat in Combination With Cyclophosphamide, Etoposide, Prednisone and Rituximab for Elderly Patients With Relapsed Diffuse Large B-Cell Lymphoma (DLBCL)	COMPLETED	The purpose of this study is to replace a drug with many side effects, procarbazine, with a new novel drug, vorinostat, in a drug combination for the treatment of patients with diffuse large B-cell lymphoma. Vorinostat is the first of a new type of chemotherapy drug, known as a histone deacetylase inhibitor, to be approved by the Food and Drug Administration. It is approved for the treatment of c…	YES	Hodgkin's Disease|Lymphoma	DRUG: rituximab, cyclophosphamide, etoposide, prednisone, vorinostat and QOL questionnaire, peg-filgrastim or filgrastim	Maximum Tolerated Dose (MTD) of Vorinostat Given Orally for 10 Days in Combination With Cyclophosphamide, Etoposide, Prednisone and Rituximab for Elderly Patients With Relapsed Diffuse Large B-cell Lymphoma, Maximum Tolerated Dose (MTD) of Vorinostat reflects the highest dose of Ridaforolimus and Vorinostat that did not cause a new Grade 2 toxicity in \>= 50% of participants, through study comple…	Complete Response Rate to Rituximab and a Combination of Vorinostat With Cyclophosphamide, Etoposide, and Prednisone in Elderly Pts With Relapsed Diffuse Large B-cell Lymphoma Who Aren't Candidates for Autologous Stem Cell Transplantation., Per Response Evaluation Criteria In Solid Tumors Criteria (RECIST v1.0) for target lesions and assessed by MRI: Complete Response (CR), Disappearance of all t…		Memorial Sloan Kettering Cancer Center	Merck Sharp & Dohme LLC|Northwestern University|NorthShore University HealthSystem|Weill Medical College of Cornell University	ALL	ADULT, OLDER_ADULT	PHASE1|PHASE2	30	OTHER	INTERVENTIONAL	Allocation: NA|Intervention Model: SINGLE_GROUP|Masking: NONE|Primary Purpose: TREATMENT	08-045	2008-04-01	2017-02-01	2017-02-01	2008-04-28	2017-11-07	2018-01-05	Memorial Sloan Kettering Cancer Center @ BaskingRidge, Basking Ridge, New Jersey, 07920, United States|Memorial Sloan Kettering Cancer Center @ Suffolk, Commack, New York, 11725, United States|Memorial Sloan Kettering Cancer Center, New York, New York, 10065, United States|Weill Cornell Medical Center, New York, New York, United States|Memorial Sloan Kettering Cancer Center @ Phelps, Sleepy Hollo…	Study Protocol and Statistical Analysis Plan, https://cdn.clinicaltrials.gov/large-docs/15/NCT00667615/Prot_SAP_000.pdf
NCT00773838	Study of Vorinostat (MK0683), an Histone Deacetylase (HDAC) Inhibitor in Combination With Bortezomib in Patients With Relapsed or Refractory Multiple Myeloma (MK-0683-095)	COMPLETED	The purpose of this study is to evaluate the clinical activity of vorinostat in combination with bortezomib in participants with relapsed or refractory multiple myeloma after at least 2 prior treatment regimens. The primary objective is to define the objective response rate (RR) associated with the administration of vorinostat in combination with bortezomib to patients with relapsed and refractor…	YES	Relapsed or Refractory Multiple Myeloma	DRUG: Vorinostat|DRUG: Bortezomib|DRUG: Dexamethasone	Objective Response Rate (RR), Objective RR was defined as percentage (%) of participants with complete response (CR: disappearance of original monoclonal (M) paraprotein from blood \& urine on at least 2 determinations for at least 6 weeks (WKs) by immunofixation studies, \<5% plasma cells in bone marrow on at least 1 determination, no increase in size/number of lytic bone lesions (LBLs) \& disap…	Number of Participants Who Experienced an Adverse Event (AE), An AE is defined as any unfavorable and unintended change in the structure, function, or chemistry of the body temporally associated with the use of the Sponsor's product, whether or not considered related to the use of the product. Any worsening (i.e., any clinically significant adverse change in frequency and/or intensity) of a preex…		Merck Sharp & Dohme LLC		ALL	ADULT, OLDER_ADULT	PHASE2	143	INDUSTRY	INTERVENTIONAL	Allocation: NON_RANDOMIZED|Intervention Model: SINGLE_GROUP|Masking: NONE|Primary Purpose: TREATMENT	0683-095|2008-003753-33|MK-0683-095|2008_524	2008-12-01	2011-05-16	2012-04-09	2008-10-16	2021-04-01	2021-04-01
NCT01386398	Vorinostat With or Without Bortezomib in Treating Patients With Refractory or Recurrent Stage IIB, Stage III, or Stage IV Cutaneous T-Cell Lymphoma	WITHDRAWN	RATIONALE: Vorinostat and bortezomib may stop the growth of tumor cells by blocking some of the enzymes needed for cell growth. It is not yet known whether vorinostat is more effective when given alone or when given together with bortezomib in treating patients with refractory or recurrent cutaneous T-cell lymphoma. PURPOSE: This randomized phase III trial is studying how well vorinostat works wh…	NO	Lymphoma	DRUG: bortezomib|DRUG: vorinostat|OTHER: laboratory biomarker analysis	Progression-free survival	Overall survival|Response rate|Time to progression|Duration of response|Second cancers|Acute and late toxicity		European Organisation for Research and Treatment of Cancer - EORTC		ALL	ADULT, OLDER_ADULT	PHASE3	0	NETWORK	INTERVENTIONAL	Allocation: RANDOMIZED|Intervention Model: |Masking: NONE|Primary Purpose: TREATMENT	EORTC-21082|EORTC-21082|EU-21116|EUDRACT-2009-011021-13				2011-07-01		2015-01-21
NCT01879085	Study of Vorinostat in Combination With Gemcitabine and Docetaxel in Advanced Sarcoma	COMPLETED	This is a Phase Ib/II experimental, open-label, dose escalation, active treatment study designed to determine the safety, tolerability, and recommended dose of the combination. During the Phase 2 portion of the study, we will assess progression-free survival (PFS), overall survival (OS),overall response rate (ORR), correlative endpoints, DNA methylation measured by microarray, and expression leve…	YES	Sarcoma	DRUG: Docetaxel|DRUG: Gemcitabine|DRUG: Vorinostat|DRUG: Pegfilgrastim	Phase I: Recommended Phase II Dose of Vorinostat, Recommended Phase ll dose of vorinostat that can be safely combined with gemcitabine and docetaxel. Gemcitabine and docetaxel were given at a fixed dose while vorinostat was dose-escalated using a standard '3+3' design. Dose-limiting toxicity (DLT) is defined as specific study drug-related events experienced during Cycle 1; only DLTs observed in a…	Objective Response Rate (ORR), Number of patients with Complete response \[CR\] + partial response \[PR\], per RECIST v1.1 criteria . Per RECIST v1.1, CR: Disappearance of all target lesions. Any pathological lymph nodes(whether target or non-target) must have reduction in short axis to \<10 mm. For non-target lesions: Disappearance of all non-target lesions and normalization of tumor marker leve…		Melissa Burgess, MD	Merck Sharp & Dohme LLC	ALL	ADULT, OLDER_ADULT	PHASE1|PHASE2	37	OTHER	INTERVENTIONAL	Allocation: NA|Intervention Model: SEQUENTIAL|Masking: NONE|Primary Purpose: TREATMENT	UPCI# 12-104	2013-09-24	2021-04-15	2021-04-15	2013-06-17	2022-09-21	2022-09-21	Hillman Cancer Center, Pittsburgh, Pennsylvania, 15232, United States	Study Protocol and Statistical Analysis Plan, https://cdn.clinicaltrials.gov/large-docs/85/NCT01879085/Prot_SAP_000.pdf
NCT00357305	Vorinostat, Cytarabine, and Etoposide in Treating Patients With Relapsed and/or Refractory Acute Leukemia or Myelodysplastic Syndromes or Myeloproliferative Disorders	COMPLETED	This phase I trial is studying the side effects and best dose of vorinostat when given together with cytarabine and etoposide in treating patients with relapsed or refractory acute leukemia or myelodysplastic syndromes or myeloproliferative disorders. Vorinostat may stop the growth of cancer cells by blocking some of the enzymes needed for cell growth. Drugs used in chemotherapy, such as cytarabi…	NO	Accelerated Phase Chronic Myelogenous Leukemia|Adult Acute Basophilic Leukemia|Adult Acute Eosinophilic Leukemia|Adult Acute Megakaryoblastic Leukemia (M7)|Adult Acute Minimally Differentiated Myeloid Leukemia (M0)|Adult Acute Monoblastic Leukemia (M5a)|Adult Acute Monocytic Leukemia (M5b)|Adult Acute Myeloblastic Leukemia With Maturation (M2)|Adult Acute Myeloblastic Leukemia Without Maturation …	DRUG: vorinostat|DRUG: cytarabine|DRUG: etoposide|OTHER: pharmacological study|OTHER: laboratory biomarker analysis	Maximum tolerated dose (MTD) of vorinostat (SAHA) in combination with cytarabine and etoposide, Based on the National Cancer Institute (NCI) Common Terminology Criteria for Adverse Events (CTCAE) version 4.0., Course 1	Response rate, Measured using a bone marrow aspirate and/or biopsy. 90% confidence interval will be calculated, Baseline, day 4-7 of course 1, and after each course|Progression-free survival, Estimated using the Kaplan-Meir method., At 30 days after completion of study treatment and continued follow up visits|Disease-specific survival, Estimated using the Kaplan-Meir method., At 30 days after com…		National Cancer Institute (NCI)		ALL	ADULT, OLDER_ADULT	PHASE1	25	NIH	INTERVENTIONAL	Allocation: NA|Intervention Model: SINGLE_GROUP|Masking: NONE|Primary Purpose: TREATMENT	NCI-2009-00088|GCC 0447|NCI-6829|CDR0000487484	2006-05-01	2011-11-01		2006-07-27		2013-05-03	University of Maryland Greenebaum Cancer Center, Baltimore, Maryland, 21201-1595, United States|University of Pittsburgh, Pittsburgh, Pennsylvania, 15232, United States
NCT06145633	Vorinostat and 177Lu-PSMA-617 for the Treatment of PSMA-Low Metastatic Castration-Resistant Prostate Cancer	RECRUITING	This phase II trial tests how well vorinostat works in treating patients with prostate-specific membrane antigen (PSMA)-low castration-resistant prostate cancer that has spread from where it first started (primary site) to other places in the body (metastatic) (mCRPC). Prostate cancer that has not spread to other parts of the body (localized) is typically treated through surgery or radiotherapy, …	NO	Castration-Resistant Prostate Carcinoma|Metastatic Prostate Adenocarcinoma|Stage IVB Prostate Cancer AJCC v8	PROCEDURE: Biopsy|PROCEDURE: Biospecimen Collection|PROCEDURE: Bone Scan|PROCEDURE: Computed Tomography|OTHER: Fludeoxyglucose F-18|OTHER: Gallium Ga 68 Gozetotide|DRUG: Lutetium Lu 177 Vipivotide Tetraxetan|PROCEDURE: Positron Emission Tomography|PROCEDURE: Single Photon Emission Computed Tomography|DRUG: Vorinostat	Proportion of patients who convert from prostate-specific membrane antigen (PSMA) low to PSMA high, Will be calculated as the percentage with 95% confidence interval (CI) of the total number of patients who had PSMA-high expression on re-assessment gallium Ga 68 gozetotide (68Ga)-PSMA-11 positron emission tomography (PET)., Up to 40 weeks	Objective radiographic response rate, Will be determined by Response Evaluation Criteria in Solid Tumors (RECIST) version 1.1 criteria., Up to 2 years|Prostate specific antigen (PSA)50 response rate, The percent decline in PSA compared to baseline (the PSA level prior to initiation of lutetium Lu 177 vipivotide tetraxetan will be calculated for each patient for every on-study PSA value obtained. …		University of Washington	Novartis|Institute for Prostate Cancer Research (IPCR)	MALE	CHILD, ADULT, OLDER_ADULT	PHASE2	15	OTHER	INTERVENTIONAL	Allocation: NA|Intervention Model: SINGLE_GROUP|Masking: NONE|Primary Purpose: TREATMENT	RG1123920|NCI-2023-08921|FHIRB0020244	2024-09-18	2025-12-30	2027-12-30	2023-11-24		2024-09-20	Fred Hutch/University of Washington Cancer Consortium, Seattle, Washington, 98109, United States
NCT01312818	Bortezomib, Vorinostat and Dexamethasone for Relapsed/Refractory Acute Lymphoblastic Leukemia (ALL)	TERMINATED	Both of bortezomib and vorinostat have identified Phase II doses for pediatric and adult patients of which no grade 4 dose limiting toxicities have been observed in prior studies. The pre-clinical synergy of these 2 agents when used in combination along with the lack of over-riding toxicities and different mechanisms of action provide strong rationale for a clinical trial investigating bortezomib…	YES	Acute Lymphoblastic Leukemia	DRUG: Bortezomib|DRUG: Vorinostat|DRUG: Dexamethasone|DRUG: Methotrexate|DRUG: Imatinib mesylate	Number of Subjects Who Achieved Complete Remission of Their Disease, Complete Remission (CR): A CR requires that the following be recorded concurrently: an absolute neutrophil count (segs and bands) \> 1000/渭L, no circulating blasts, platelets \> 100,000/渭L; adequate bone marrow cellularity with trilineage hematopoiesis, and \< 5% marrow leukemia blast cells. All previous extramedullary manifesta…	Number of Subjects Experiencing Drug Related Adverse Events, To characterize the toxicities of bortezomib, vorinostat and dexamethasone when used in combination. Toxicity will be graded using the NCI's Common Terminology Criteria for Adverse Events (CTCAE 4.0)., Day 1 of Treatment to 30 Days Post Treatment|Number of Subjects With Activated Caspases and Other Regulators of Apoptosis, Activation of…		Masonic Cancer Center, University of Minnesota	Millennium Pharmaceuticals, Inc.	ALL	CHILD, ADULT	PHASE2	2	OTHER	INTERVENTIONAL	Allocation: NA|Intervention Model: SINGLE_GROUP|Masking: NONE|Primary Purpose: TREATMENT	2008LS113|MT2008-33R|1010M91973|X05323	2011-06-01	2013-01-01	2013-01-01	2011-03-11	2015-05-15	2017-12-28	Masonic Cancer Center, University if Minnesota, Minneapolis, Minnesota, 55455, United States
NCT00423449	Clinical Trial of MK0683 in Combination With FDA Approved Cancer Drugs in Patients With Advanced NSCLC (MK0683-058)	COMPLETED	This is a clinical trial to determine the safety and tolerability of MK0683 in combination with gemcitabine and cisplatin and/or carboplatin.	YES	Non-Small Cell Lung Cancer	DRUG: vorinostat|DRUG: Gemcitabine|DRUG: Platinum-based agent	Number of Participants With Dose-limiting Toxicities (DLT) Due to Vorinostat Administered in Combination With Standard Dose of Gemcitabine Plus Either Cisplatin or Carboplatin, DLT = any Common Terminology Criteria for Adverse Events Grade 3/4 drug related non-hematologic toxicity EXCEPT Grade 3 nausea/vomiting responsive to therapy, Grade 3 Fatigue responsive to management, transient electrolyte…	Number of Participants With Clinical Adverse Experiences (Safety and Tolerability), An adverse experience (AE) was defined as any unfavorable and unintended change in the structure, function, or chemistry of the body temporally associated with the use of the sponsor's product, whether or not considered related to the use of the product. Any worsening (any clinically significant adverse change in …		Merck Sharp & Dohme LLC		ALL	ADULT, OLDER_ADULT	PHASE1	61	INDUSTRY	INTERVENTIONAL	Allocation: NON_RANDOMIZED|Intervention Model: PARALLEL|Masking: NONE|Primary Purpose: TREATMENT	0683-058|2006_528	2007-03-01	2010-04-01	2010-04-01	2007-01-18	2011-08-02	2016-02-04
NCT03842696	Vorinostat for Graft vs Host Disease Prevention in Children, Adolescents and Young Adults Undergoing Allogeneic Blood and Marrow Transplantation	RECRUITING	The purpose of this study is to determine the recommended phase 2 dose of the drug Vorinostat in children, adolescents and young adults following allogeneic blood or marrow transplant (BMT) and determine whether the addition of Vorinostat to the standard graft versus host disease (GVHD) prophylaxis will reduce the incidence of GVHD.	NO	Hematologic Diseases|Acute Leukemia in Remission|Chronic Myelogenous Leukemia - Chronic Phase|Chronic Myelogenous Leukemia, Accelerated Phase|Chronic Myelogenous Leukemia, Blastic Phase|Myelodysplastic Syndromes|Mantle Cell Lymphoma|Follicular Lymphoma|Diffuse Large B Cell Lymphoma|Non Hodgkin Lymphoma|Graft Vs Host Disease|Graft-versus-host-disease	DRUG: Vorinostat|PROCEDURE: Blood and Marrow Transplant (BMT)|DRUG: Tacrolimus (or cyclosporine)|DRUG: Methotrexate|DRUG: Mycophenolate Mofetil (MMF)|DRUG: Cyclophosphamide	Phase 1 portion: Determine the recommended phase 2 dose (RP2D) of the drug Vorinostat in children, adolescents, and young adults following allogeneic blood or marrow transplant (BMT)., Real time assessment of safety (DLTs), and pharmacokinetic (PK) and pharmacodynamics/histone acetylation (PD) analysis in each dose cohort prior to escalation of dose. Dose de/escalation will be determined using th…	Incidence of Grade 3-4 acute GVHD within 100 days after transplant, Cumulative incidence will be determined using the proportional hazards method with a corresponding 95% confidence interval. GVHD severity will be determined clinically and graded by using the institutional BMT program clinical practice guidelines. (Pzrepiorka D, Weisdorf D, Martin P, et al. Consensus conference on acute GVHD grad…		University of Michigan Rogel Cancer Center	National Institutes of Health (NIH)|National Center for Advancing Translational Sciences (NCATS)	ALL	CHILD, ADULT	PHASE1|PHASE2	49	OTHER	INTERVENTIONAL	Allocation: NA|Intervention Model: SINGLE_GROUP|Masking: NONE|Primary Purpose: PREVENTION	UMCC 2018.081|HUM00147796|HUM00186659|UL1TR002240	2020-02-04	2025-06-30	2026-06-30	2019-02-15		2024-04-02	University of Colorado, Aurora, Colorado, 80045, United States|Emory University, Atlanta, Georgia, 30322, United States|University of Michigan Health System, Ann Arbor, Michigan, 48109, United States|Henry Ford Hospital, Detroit, Michigan, 48202, United States|Vanderbilt-Ingram Cancer Center, Nashville, Tennessee, 37232, United States|Medical College of Wisconsin, Milwaukee, Wisconsin, 53226, Uni…
NCT00127101	An Investigational Study of a Histone Deacetylase (HDAC) Inhibitor Plus Targretin in Cutaneous T-Cell Lymphoma Patients (0683-016)(TERMINATED)	TERMINATED	This is an investigational study that increases the dosage to determine the safety/tolerability, and efficacy of a histone deacetylase inhibitor in combination with Targretin in patients with cutaneous T-cell lymphoma in patients who have failed at least one prior systemic therapy.	YES	Lymphoma	DRUG: vorinostat|DRUG: Comparator: bexarotene	Maximum Tolerated Dose (MTD) as Determined by the Number of Participants With Dose Limiting Toxicities, Number of patients with Dose Limiting Toxicities (DLT). A DLT is an adverse event that determined the treatment dose level was not tolerable for that patient in Cycle 1., Day 1 to day 28	Number of Participants Who Responded to Treatment, Disease burden as assessed by the pre-specified Severity Weighted Assessment Tool (SWAT) measurement. A Response is defined as equal to or greater than 50% improvement in SWAT score. SWAT Score is determined by the Lesions classified as patch, plaque, or tumor. The sum of percent of total body surface area (%TBSA) by lesion type is derived and mu…		Merck Sharp & Dohme LLC		ALL	ADULT, OLDER_ADULT	PHASE1	23	INDUSTRY	INTERVENTIONAL	Allocation: NON_RANDOMIZED|Intervention Model: SINGLE_GROUP|Masking: NONE|Primary Purpose: TREATMENT	0683-016|MK0683-016|2005_019	2005-09-01	2008-10-01	2008-10-01	2005-08-05	2009-08-14	2015-04-21
NCT01187446	Low-dose (12 Gy) TSEBT+Vorinostat Versus Low-dose TSEBT Monotherapy in Mycosis Fungoides	TERMINATED	The purpose of this study is to determine if vorinostat combined with low-dose total skin electron beam therapy (TSEBT) offers superior clinical benefit (efficacy \& safety) over low-dose TSEBT alone in participants with mycosis fungoides (MF) Treatment in this study is TSEBT +/- vorinostat, with participants stratified by MF stage.	YES	Cutaneous Lymphoma|Cutaneous T-cell Lymphoma	RADIATION: Total skin electron beam therapy (TSEBT)|DRUG: Vorinostat	Complete Clinical Response (CCR), Complete Clinical Response (CCR) at week 8 as determined by an Modified Severity-Weighted Assessment Tool (mSWAT) score of 0. mSWAT is an objective, quantitative, severity-weighted method to assess the extent of mycosis fungoides (MF) lesions, and is determined by total body surface area (%TBSA) of the lesion by a severity-weighting factor (1 = patch; 2 = plaque;…	Safety and Tolerability as Measured by Severity and Frequency of Adverse Events, Adverse events occurring at least 10% out of evaluable participants, and it's corresponding rate in the opposing arm., Adverse events were collected through 30 days after the last day of study therapy, or until the patient received an non-study treatment for lymphoma, whichever occurred first.|Clinical Response Rate …		Stanford University		ALL	ADULT, OLDER_ADULT	PHASE1|PHASE2	28	OTHER	INTERVENTIONAL	Allocation: RANDOMIZED|Intervention Model: PARALLEL|Masking: NONE|Primary Purpose: TREATMENT	IRB-18417|SU-08092010-6685|LYMNHL0078	2010-12-01	2013-08-01	2014-02-01	2010-08-24	2017-11-20	2017-11-20	Stanford University School of Medicine, Stanford, California, 94305, United States|Yale University School of Medicine, New Haven, Connecticut, 06520, United States|MD Anderson Cancer Center, Houston, Texas, 77030, United States
NCT01297764	A Study of Carfilzomib, Lenalidomide, Vorinostat, and Dexamethasone in Relapsed and/or Refractory Multiple Myeloma	ACTIVE_NOT_RECRUITING	This study will evaluate the feasibility of combining four of the most active agents available for the treatment of multiple myeloma. Further the investigators will attempt to assess the activity of this combination.	NO	Multiple Myeloma	DRUG: Vorinostat, Lenalidomide, Carfilzomib, Dexamethasone	Safety and dose of carfilzomib, lenalidomide, vorinostat and dexamethasone for MM, Primary Objective: To evaluate safety and establish the maximum tolerated dose (MTD) \[and/or a protocol defined dose below the MTD\] of carfilzomib, lenalidomide, vorinostat and dexamethasone in relapsed and/or refractory multiple myeloma subjects. Secondary Objectives: To observe evidence of efficacy (response ra…	Overall response rate (ORR) Time to next treatment (TTNT) Time to progression (TTP) Duration of response (DOR, Secondary Objectives: To observe evidence of efficacy (response rate, duration of response, time to progression, time to next treatment), Within 30 days of the last administration of study treatment		Hackensack Meridian Health		ALL	ADULT, OLDER_ADULT	PHASE1|PHASE2	17	OTHER	INTERVENTIONAL	Allocation: NA|Intervention Model: SINGLE_GROUP|Masking: NONE|Primary Purpose: TREATMENT	Pro00002074 - QUAD RV-0549	2011-04-01	2024-11-01	2024-11-01	2011-02-17		2023-12-08	Hackensack University Medical Center, Hackensack, New Jersey, 07601, United States
NCT01502085	Vorinostat,Lenalinomide and Dexamethasone in Multiple Myeloma Refractory to Previous Lenalinomide Containing Regimens	COMPLETED	Phase IIb clinical trial to determine if resistance to a lenalidomide containing regimen can be overcome by the addition of vorinostat, in patients with relapsed and refractory multiple myeloma.	YES	Multiple Myeloma	DRUG: Vorinostat, Lenalinomide and Dexamethasone	Overall Response Rate (PR or Better) of Vorinostat in Combination With Lenalidomide and Dexamethasone in Patients With Relapsed/Refractory MM Refractory to a Previous Lenalidomide Containing Regimen, Defined as: 1. Progression on therapy OR within 60 days after the last dose of a lenalidomide containing regimen OR 2. No clinical response (\<MR) on a lenalidomide containing regimen An overall resp…			Hackensack Meridian Health	Merck Sharp & Dohme LLC	ALL	ADULT, OLDER_ADULT	PHASE1|PHASE2	25	OTHER	INTERVENTIONAL	Allocation: NA|Intervention Model: SINGLE_GROUP|Masking: NONE|Primary Purpose: TREATMENT	PRO-2580	2011-12-01	2015-12-01	2016-05-01	2011-12-30	2022-01-21	2022-01-21	John Theurer Cancer Center at Hackensack University Medical Center, Hackensack, New Jersey, 07601, United States
NCT01492881	Study of Vorinostat With Doxil and Bortezomib for Patients With Relapsed/Refractory Multiple Myeloma	WITHDRAWN	The purpose of this research study is to determine how multiple myeloma responds when the study drug vorinostat is added to the standard treatment of bortezomib and pegylated liposomal doxorubicin (PLD). After participants complete the three drug combination and if their multiple myeloma has decreased, the investigators also want to learn what effects (both good and bad) when vorinostat and borte…	NO	Multiple Myeloma	DRUG: Vorinostat|DRUG: Bortezomib|DRUG: pegylated liposomal doxorubicin	Estimate the overall response rate., Estimate the overall response rate (ORR) of the vorinostat, PLD and bortezomib regimen (VB/PLD) followed by vorinostat/bortezomib (VB) maintenance in patients with relapsed and relapsed/refractory multiple myeloma. Criteria for response will be based on the International Uniform Response Criteria for Multiple Myeloma, modified to incorporate criteria for minor…	Evaluate the quality of life measures in patients., QOL will be evaluated using the EORTC QLQ-C30 and QLQ-MY20 survey instruments., 18 months|Assess the safety and tolerability., Safety will be assessed via the National Cancer Institute Common Terminology Criteria for Adverse Events, version 4 (CTCAE v4). The analysis of safety will be based on the frequency of adverse events and their severity f…		UNC Lineberger Comprehensive Cancer Center	Merck Sharp & Dohme LLC	ALL	ADULT, OLDER_ADULT	PHASE2	0	OTHER	INTERVENTIONAL	Allocation: NA|Intervention Model: SINGLE_GROUP|Masking: NONE|Primary Purpose: TREATMENT	LCCC 1119	2012-04-01	2015-01-01	2017-01-01	2011-12-15		2012-05-11	Lineberger Comphrehensive Cancer Center at University of North Carolina at Chapel Hill, Chapel Hill, North Carolina, 27599, United States
NCT01534260	Phase I/II Study of Combination of Sorafenib, Vorinostat, and Bortezomib for the Treatment of Acute Myeloid Leukemia With Complex- or Poor-risk (Monosomy 5/7) Cytogenetics or FLT3-ITD Positive Genotype	COMPLETED	This research is being done because treatment options are very limited and usually unsuccessful for Acute Myeloid Leukemia (AML) in older individuals, or younger people with disease that has relapsed and/or proven resistant to standard therapy. Subjects are invited to participate in this study that will examine the use of three drugs called Sorafenib (Nexavar), Vorinostat (Zolinza) and Bortezomib…	YES	Acute Myeloid Leukemia	DRUG: sorafenib, vorinostat and bortezomib	Number of Patients With Dose Limiting Toxicity, The number of patients who had a DLT during the dose finding/confirming portion (Phase I) of the trial for the safety of the combination of sorafenib, vorinostat, and bortezomib., up to 9 months|Phase II - Percentage of Patients With a Partial Response or Greater, Evaluate the overall response rate of patients receiving therapy. Patients are conside…	Phase II - Time to Relapse, Will be examined using Kaplan-Meier estimates. Time from date of confirmed complete remission to date of relapse. The observations of patients who died or remained alive and relapse free were censored at date of death or last disease evaluation, respectively., Up to one year|Phase II - Treatment-Related Adverse Events Grade 3 or Higher, Number of unique patients who ha…		Hamid Sayar	Millennium Pharmaceuticals, Inc.|Bayer|Merck Sharp & Dohme LLC	ALL	ADULT, OLDER_ADULT	PHASE1|PHASE2	37	OTHER	INTERVENTIONAL	Allocation: NA|Intervention Model: SINGLE_GROUP|Masking: NONE|Primary Purpose: TREATMENT	IUCRO-0327|1110007281	2012-02-10	2016-08-29	2017-02-13	2012-02-16	2018-08-17	2018-08-17	Indiana University Melvin and Bren Simon Cancer Center, Indianapolis, Indiana, 46202, United States
NCT00882206	Pre-reinductive Decitabine and Vorinostat in Relapsed Lymphoblastic Lymphoma or Acute Lymphoblastic Leukemia	TERMINATED	RATIONALE: Drugs used in chemotherapy work in different ways to stop the growth of cancer cells, either by killing the cells or by stopping them from dividing. Decitabine and vorinostat may alter the cancer cells by reversing the cancer pathways needed for cell growth. Giving more than one drug (combination chemotherapy) together with decitabine and vorinostat may kill more cancer cells than with…	YES	Leukemia|Lymphoma	DRUG: cytarabine|DRUG: decitabine|DRUG: doxorubicin hydrochloride|DRUG: imatinib mesylate|DRUG: methotrexate|DRUG: pegaspargase|DRUG: prednisone|DRUG: vincristine sulfate|DRUG: vorinostat	Response to Treatment, Response includes both complete remission (defined as \<5% leukemic blasts in the bone marrow) and partial remission (defined as a greater than 35% reduction in the bone marrow leukemia blast percentage at day 33), Day 33	Level of Methylation, the percentage of methylated DNA, Day 0|Level of Methylation, the percentage of methylated DNA, Day 5|Level of Methylation, the percentage of methylated DNA, Day 33		Masonic Cancer Center, University of Minnesota		ALL	CHILD, ADULT	PHASE2	15	OTHER	INTERVENTIONAL	Allocation: NA|Intervention Model: SINGLE_GROUP|Masking: NONE|Primary Purpose: TREATMENT	2008LS112|0810M50401|MT2008-29R	2009-04-01	2013-01-01	2013-01-01	2009-04-16	2016-10-28	2017-12-28	University of Minnesota Amplatz Children's Hospital, Minneapolis, Minnesota, 55455, United States
[truncated: 711 more rows]
